# Supplementary material for: Re-annotation of the Theileria parva genome refines 53% of the proteome and uncovers essential components of N-glycosylation, a conserved pathway in many organisms
Source: BMC Genomics. 2020 Apr 3;21:279. doi: 10.1186/s12864-020-6683-0 (PMC7126163; doi:10.1186/s12864-020-6683-0)
Supplement: Supplementary file 2 — Additional file 2. Pairs of consecutive genes with overlap in UTR only or both UTR and CDS. [file 12864_2020_6683_MOESM2_ESM.xlsx]

## Sheet: Sheet1
Additional file 2: Pairs of consecutive genes with overlap in UTR only or both UTR and CDS.
Gene_ID	Overlapping_Gene	Bp_Overlap_Total	Bp_Overlap_CDS	Same_Strand_Test
TpMuguga_01g00018	TpMuguga_01g00019	17	0	TRUE
TpMuguga_01g00019	TpMuguga_01g00018	17	0	TRUE
TpMuguga_01g02180	TpMuguga_01g02190	4	4	TRUE
TpMuguga_01g02190	TpMuguga_01g02180	4	4	TRUE
TpMuguga_01g00026	TpMuguga_01g00027	719	0	FALSE
TpMuguga_01g00028	TpMuguga_01g00027	81	0	FALSE
TpMuguga_01g00027	TpMuguga_01g00026	719	0	FALSE
TpMuguga_01g00027	TpMuguga_01g00028	81	0	FALSE
TpMuguga_01g00030	TpMuguga_01g00029	24	0	TRUE
TpMuguga_01g00029	TpMuguga_01g00030	24	0	TRUE
TpMuguga_01g02330	TpMuguga_01g00031	34	12	FALSE
TpMuguga_01g00031	TpMuguga_01g02330	34	12	FALSE
TpMuguga_01g00040	TpMuguga_01g00039	5	0	TRUE
TpMuguga_01g00039	TpMuguga_01g00040	5	0	TRUE
TpMuguga_01g00042	TpMuguga_01g00041	201	0	FALSE
TpMuguga_01g00041	TpMuguga_01g00042	201	0	FALSE
TpMuguga_01g00044	TpMuguga_01g00043	6	0	TRUE
TpMuguga_01g00043	TpMuguga_01g00044	6	0	TRUE
TpMuguga_01g00048	TpMuguga_01g00047	20	0	FALSE
TpMuguga_01g00047	TpMuguga_01g00048	20	0	FALSE
TpMuguga_01g02170	TpMuguga_01g00051	86	4	FALSE
TpMuguga_01g00051	TpMuguga_01g02170	86	4	FALSE
TpMuguga_01g02230	TpMuguga_01g00053	449	0	FALSE
TpMuguga_01g00053	TpMuguga_01g02230	449	0	FALSE
TpMuguga_01g00055	TpMuguga_01g00054	24	0	TRUE
TpMuguga_01g00054	TpMuguga_01g00055	24	0	TRUE
TpMuguga_01g00060	TpMuguga_01g00061	80	0	FALSE
TpMuguga_01g00061	TpMuguga_01g00060	80	0	FALSE
TpMuguga_01g02310	TpMuguga_01g00071	86	0	FALSE
TpMuguga_01g00071	TpMuguga_01g02310	86	0	FALSE
TpMuguga_01g00075	TpMuguga_01g00076	338	0	FALSE
TpMuguga_01g00076	TpMuguga_01g00075	338	0	FALSE
TpMuguga_01g00077	TpMuguga_01g00078	333	48	FALSE
TpMuguga_01g00078	TpMuguga_01g00077	333	48	FALSE
TpMuguga_01g00083	TpMuguga_01g00084	20	0	TRUE
TpMuguga_01g00084	TpMuguga_01g00083	20	0	TRUE
TpMuguga_01g00086	TpMuguga_01g00085	102	0	FALSE
TpMuguga_01g00086	TpMuguga_01g00087	266	0	FALSE
TpMuguga_01g00085	TpMuguga_01g00086	102	0	FALSE
TpMuguga_01g00085	TpMuguga_01g01239	15	0	TRUE
TpMuguga_01g01239	TpMuguga_01g00085	15	0	TRUE
TpMuguga_01g00087	TpMuguga_01g00086	266	0	FALSE
TpMuguga_01g00098	TpMuguga_01g00097	32	0	TRUE
TpMuguga_01g00097	TpMuguga_01g00098	32	0	TRUE
TpMuguga_01g00102	TpMuguga_01g00101	11	0	TRUE
TpMuguga_01g00101	TpMuguga_01g00102	11	0	TRUE
TpMuguga_01g00103	TpMuguga_01g00104	7	0	TRUE
TpMuguga_01g00104	TpMuguga_01g00103	7	0	TRUE
TpMuguga_01g00107	TpMuguga_01g02240	231	0	FALSE
TpMuguga_01g02240	TpMuguga_01g00107	231	0	FALSE
TpMuguga_01g00113	TpMuguga_01g00112	42	0	FALSE
TpMuguga_01g00112	TpMuguga_01g00113	42	0	FALSE
TpMuguga_01g02110	TpMuguga_01g00115	15	0	FALSE
TpMuguga_01g00115	TpMuguga_01g02110	15	0	FALSE
TpMuguga_01g02070	TpMuguga_01g00119	20	0	TRUE
TpMuguga_01g00119	TpMuguga_01g02070	20	0	TRUE
TpMuguga_01g00124	TpMuguga_01g01240	54	0	TRUE
TpMuguga_01g01240	TpMuguga_01g00124	54	0	TRUE
TpMuguga_01g00125	TpMuguga_01g01241	6	0	TRUE
TpMuguga_01g00125	TpMuguga_01g00126	89	0	FALSE
TpMuguga_01g01241	TpMuguga_01g00125	6	0	TRUE
TpMuguga_01g00126	TpMuguga_01g00125	89	0	FALSE
TpMuguga_01g00127	TpMuguga_01g00128	44	0	FALSE
TpMuguga_01g00128	TpMuguga_01g00127	44	0	FALSE
TpMuguga_01g00129	TpMuguga_01g00130	125	0	FALSE
TpMuguga_01g00130	TpMuguga_01g00129	125	0	FALSE
TpMuguga_01g00137	TpMuguga_01g00136	5	0	FALSE
TpMuguga_01g00136	TpMuguga_01g00137	5	0	FALSE
TpMuguga_01g00143	TpMuguga_01g02465	15	0	FALSE
TpMuguga_01g02465	TpMuguga_01g00143	15	0	FALSE
TpMuguga_01g00149	TpMuguga_01g00150	99	0	FALSE
TpMuguga_01g02590	TpMuguga_01g00150	4	4	FALSE
TpMuguga_01g00150	TpMuguga_01g00149	99	0	FALSE
TpMuguga_01g00150	TpMuguga_01g02590	4	4	FALSE
TpMuguga_01g00151	TpMuguga_01g02625	43	0	FALSE
TpMuguga_01g02625	TpMuguga_01g00151	43	0	FALSE
TpMuguga_01g00160	TpMuguga_01g00159	121	0	FALSE
TpMuguga_01g00160	TpMuguga_01g00161	11	0	FALSE
TpMuguga_01g00159	TpMuguga_01g00160	121	0	FALSE
TpMuguga_01g00161	TpMuguga_01g00160	11	0	FALSE
TpMuguga_01g00162	TpMuguga_01g00163	11	0	TRUE
TpMuguga_01g00163	TpMuguga_01g00162	11	0	TRUE
TpMuguga_01g00173	TpMuguga_01g00172	45	0	FALSE
TpMuguga_01g00172	TpMuguga_01g00173	45	0	FALSE
TpMuguga_01g00180	TpMuguga_01g00181	3	0	TRUE
TpMuguga_01g00181	TpMuguga_01g00180	3	0	TRUE
TpMuguga_01g00183	TpMuguga_01g00182	136	0	FALSE
TpMuguga_01g00182	TpMuguga_01g00183	136	0	FALSE
TpMuguga_01g00190	TpMuguga_01g00189	79	0	FALSE
TpMuguga_01g00189	TpMuguga_01g00190	79	0	FALSE
TpMuguga_01g00192	TpMuguga_01g00193	22	0	TRUE
TpMuguga_01g00193	TpMuguga_01g00192	22	0	TRUE
TpMuguga_01g02045	TpMuguga_01g00196	82	23	FALSE
TpMuguga_01g00196	TpMuguga_01g02045	82	23	FALSE
TpMuguga_01g00199	TpMuguga_01g00200	9	0	FALSE
TpMuguga_01g00200	TpMuguga_01g00199	9	0	FALSE
TpMuguga_01g02055	TpMuguga_01g00206	149	0	FALSE
TpMuguga_01g00206	TpMuguga_01g02055	149	0	FALSE
TpMuguga_01g00209	TpMuguga_01g00210	4	0	FALSE
TpMuguga_01g00210	TpMuguga_01g00209	4	0	FALSE
TpMuguga_01g00224	TpMuguga_01g00223	10	0	FALSE
TpMuguga_01g00223	TpMuguga_01g00224	10	0	FALSE
TpMuguga_01g00244	TpMuguga_01g00245	6	0	FALSE
TpMuguga_01g00245	TpMuguga_01g00244	6	0	FALSE
TpMuguga_01g00249	TpMuguga_01g00250	77	0	FALSE
TpMuguga_01g00250	TpMuguga_01g00249	77	0	FALSE
TpMuguga_01g00266	TpMuguga_01g00267	30	0	FALSE
TpMuguga_01g00267	TpMuguga_01g00266	30	0	FALSE
TpMuguga_01g02345	TpMuguga_01g00272	171	0	FALSE
TpMuguga_01g00272	TpMuguga_01g02345	171	0	FALSE
TpMuguga_01g00277	TpMuguga_01g00276	23	0	TRUE
TpMuguga_01g00277	TpMuguga_01g00278	45	0	FALSE
TpMuguga_01g00276	TpMuguga_01g00277	23	0	TRUE
TpMuguga_01g00278	TpMuguga_01g00277	45	0	FALSE
TpMuguga_01g00284	TpMuguga_01g00285	172	0	FALSE
TpMuguga_01g00285	TpMuguga_01g00284	172	0	FALSE
TpMuguga_01g00290	TpMuguga_01g00289	25	0	FALSE
TpMuguga_01g00289	TpMuguga_01g00290	25	0	FALSE
TpMuguga_01g00293	TpMuguga_01g00292	117	0	FALSE
TpMuguga_01g00292	TpMuguga_01g00293	117	0	FALSE
TpMuguga_01g00292	TpMuguga_01g00291	65	0	FALSE
TpMuguga_01g00291	TpMuguga_01g00292	65	0	FALSE
TpMuguga_01g02155	TpMuguga_01g02685	15	0	FALSE
TpMuguga_01g02685	TpMuguga_01g02155	15	0	FALSE
TpMuguga_01g00304	TpMuguga_01g00303	26	0	TRUE
TpMuguga_01g00303	TpMuguga_01g00304	26	0	TRUE
TpMuguga_01g02445	TpMuguga_01g00305	1	0	FALSE
TpMuguga_01g02445	TpMuguga_01g00308	8	0	TRUE
TpMuguga_01g00305	TpMuguga_01g02445	1	0	FALSE
TpMuguga_01g00308	TpMuguga_01g02445	8	0	TRUE
TpMuguga_01g00308	TpMuguga_01g00309	140	0	FALSE
TpMuguga_01g02410	TpMuguga_01g00309	55	0	FALSE
TpMuguga_01g00309	TpMuguga_01g00308	140	0	FALSE
TpMuguga_01g00309	TpMuguga_01g02410	55	0	FALSE
TpMuguga_01g00315	TpMuguga_01g00314	262	0	FALSE
TpMuguga_01g00315	TpMuguga_01g00316	21	0	FALSE
TpMuguga_01g00314	TpMuguga_01g00315	262	0	FALSE
TpMuguga_01g00316	TpMuguga_01g00315	21	0	FALSE
TpMuguga_01g02145	TpMuguga_01g02285	332	0	FALSE
TpMuguga_01g00317	TpMuguga_01g02285	139	0	FALSE
TpMuguga_01g02285	TpMuguga_01g02145	332	0	FALSE
TpMuguga_01g02285	TpMuguga_01g00317	139	0	FALSE
TpMuguga_01g00326	TpMuguga_01g00327	8	0	TRUE
TpMuguga_01g00327	TpMuguga_01g00326	8	0	TRUE
TpMuguga_01g00327	TpMuguga_01g00329	68	0	TRUE
TpMuguga_01g00329	TpMuguga_01g00327	68	0	TRUE
TpMuguga_01g00331	TpMuguga_01g00332	186	0	FALSE
TpMuguga_01g00332	TpMuguga_01g00331	186	0	FALSE
TpMuguga_01g00337	TpMuguga_01g00338	461	0	FALSE
TpMuguga_01g00338	TpMuguga_01g00337	461	0	FALSE
TpMuguga_01g00346	TpMuguga_01g00345	542	0	FALSE
TpMuguga_01g00345	TpMuguga_01g00346	542	0	FALSE
TpMuguga_01g00350	TpMuguga_01g00349	49	0	FALSE
TpMuguga_01g00349	TpMuguga_01g00350	49	0	FALSE
TpMuguga_01g00363	TpMuguga_01g00362	2	0	FALSE
TpMuguga_01g00362	TpMuguga_01g00363	2	0	FALSE
TpMuguga_01g00377	TpMuguga_01g00376	45	0	FALSE
TpMuguga_01g00376	TpMuguga_01g00377	45	0	FALSE
TpMuguga_01g00382	TpMuguga_01g02460	11	0	TRUE
TpMuguga_01g02460	TpMuguga_01g00382	11	0	TRUE
TpMuguga_01g00385	TpMuguga_01g00386	168	0	FALSE
TpMuguga_01g00386	TpMuguga_01g00385	168	0	FALSE
TpMuguga_01g00393	TpMuguga_01g00394	3	0	FALSE
TpMuguga_01g00394	TpMuguga_01g00393	3	0	FALSE
TpMuguga_01g00396	TpMuguga_01g00395	161	0	FALSE
TpMuguga_01g00395	TpMuguga_01g00396	161	0	FALSE
TpMuguga_01g00398	TpMuguga_01g00399	24	0	TRUE
TpMuguga_01g00399	TpMuguga_01g00398	24	0	TRUE
TpMuguga_01g00403	TpMuguga_01g00404	26	0	TRUE
TpMuguga_01g00404	TpMuguga_01g00403	26	0	TRUE
TpMuguga_01g00422	TpMuguga_01g00421	31	0	TRUE
TpMuguga_01g00422	TpMuguga_01g02800	16	0	TRUE
TpMuguga_01g00421	TpMuguga_01g00422	31	0	TRUE
TpMuguga_01g02800	TpMuguga_01g00422	16	0	TRUE
TpMuguga_01g00426	TpMuguga_01g00425	47	0	FALSE
TpMuguga_01g00425	TpMuguga_01g00426	47	0	FALSE
TpMuguga_01g00431	TpMuguga_01g00432	27	0	TRUE
TpMuguga_01g00432	TpMuguga_01g00431	27	0	TRUE
TpMuguga_01g02100	TpMuguga_01g00440	37	11	FALSE
TpMuguga_01g00440	TpMuguga_01g02100	37	11	FALSE
TpMuguga_01g00440	TpMuguga_01g00439	15	0	TRUE
TpMuguga_01g00439	TpMuguga_01g00440	15	0	TRUE
TpMuguga_01g00445	TpMuguga_01g01232	178	0	FALSE
TpMuguga_01g01232	TpMuguga_01g00445	178	0	FALSE
TpMuguga_01g01233	TpMuguga_01g01234	108	0	FALSE
TpMuguga_01g01234	TpMuguga_01g01233	108	0	FALSE
TpMuguga_01g00473	TpMuguga_01g00474	19	0	TRUE
TpMuguga_01g00474	TpMuguga_01g00473	19	0	TRUE
TpMuguga_01g00481	TpMuguga_01g00482	103	0	FALSE
TpMuguga_01g00482	TpMuguga_01g00481	103	0	FALSE
TpMuguga_01g00505	TpMuguga_01g00506	43	0	FALSE
TpMuguga_01g00506	TpMuguga_01g00505	43	0	FALSE
TpMuguga_01g00507	TpMuguga_01g00508	98	0	FALSE
TpMuguga_01g00508	TpMuguga_01g00507	98	0	FALSE
TpMuguga_01g00509	TpMuguga_01g02850	91	0	FALSE
TpMuguga_01g02850	TpMuguga_01g00509	91	0	FALSE
TpMuguga_01g00512	TpMuguga_01g00511	461	0	FALSE
TpMuguga_01g00511	TpMuguga_01g00512	461	0	FALSE
TpMuguga_01g00520	TpMuguga_01g00521	17	0	TRUE
TpMuguga_01g00521	TpMuguga_01g00520	17	0	TRUE
TpMuguga_01g00525	TpMuguga_01g02250	55	0	FALSE
TpMuguga_01g02250	TpMuguga_01g00525	55	0	FALSE
TpMuguga_01g00532	TpMuguga_01g00533	130	0	FALSE
TpMuguga_01g00533	TpMuguga_01g00532	130	0	FALSE
TpMuguga_01g00557	TpMuguga_01g00556	133	0	FALSE
TpMuguga_01g00556	TpMuguga_01g00557	133	0	FALSE
TpMuguga_01g00556	TpMuguga_01g00555	484	0	FALSE
TpMuguga_01g00555	TpMuguga_01g00556	484	0	FALSE
TpMuguga_01g00564	TpMuguga_01g00563	30	0	TRUE
TpMuguga_01g00563	TpMuguga_01g00564	30	0	TRUE
TpMuguga_01g00568	TpMuguga_01g00567	436	0	FALSE
TpMuguga_01g00567	TpMuguga_01g00568	436	0	FALSE
TpMuguga_01g00573	TpMuguga_01g02580	7	0	FALSE
TpMuguga_01g00573	TpMuguga_01g00574	240	0	FALSE
TpMuguga_01g02580	TpMuguga_01g00573	7	0	FALSE
TpMuguga_01g00574	TpMuguga_01g00573	240	0	FALSE
TpMuguga_01g01230	TpMuguga_01g02360	104	0	FALSE
TpMuguga_01g01230	TpMuguga_01g01231	22	0	TRUE
TpMuguga_01g02360	TpMuguga_01g01230	104	0	FALSE
TpMuguga_01g01231	TpMuguga_01g01230	22	0	TRUE
TpMuguga_01g02210	TpMuguga_01g00581	10	0	FALSE
TpMuguga_01g00581	TpMuguga_01g02210	10	0	FALSE
TpMuguga_01g00594	TpMuguga_01g01244	84	0	FALSE
TpMuguga_01g01244	TpMuguga_01g00594	84	0	FALSE
TpMuguga_01g00596	TpMuguga_01g00597	267	0	FALSE
TpMuguga_01g00597	TpMuguga_01g00596	267	0	FALSE
TpMuguga_01g02510	TpMuguga_01g00601	8	0	FALSE
TpMuguga_01g00601	TpMuguga_01g02510	8	0	FALSE
TpMuguga_01g00626	TpMuguga_01g02825	275	0	FALSE
TpMuguga_01g02825	TpMuguga_01g00626	275	0	FALSE
TpMuguga_01g02730	TpMuguga_01g00632	70	0	FALSE
TpMuguga_01g00632	TpMuguga_01g02730	70	0	FALSE
TpMuguga_01g00642	TpMuguga_01g00643	19	0	TRUE
TpMuguga_01g00643	TpMuguga_01g00642	19	0	TRUE
TpMuguga_01g00643	TpMuguga_01g02450	9	0	FALSE
TpMuguga_01g02450	TpMuguga_01g00643	9	0	FALSE
TpMuguga_01g00656	TpMuguga_01g00657	121	0	TRUE
TpMuguga_01g00657	TpMuguga_01g00656	121	0	TRUE
TpMuguga_01g00661	TpMuguga_01g00660	18	0	TRUE
TpMuguga_01g00661	TpMuguga_01g00662	75	0	FALSE
TpMuguga_01g00660	TpMuguga_01g00661	18	0	TRUE
TpMuguga_01g00662	TpMuguga_01g00661	75	0	FALSE
TpMuguga_01g00719	TpMuguga_01g00718	126	17	FALSE
TpMuguga_01g00718	TpMuguga_01g00719	126	17	FALSE
TpMuguga_01g02520	TpMuguga_01g02725	10	0	TRUE
TpMuguga_01g02725	TpMuguga_01g02520	10	0	TRUE
TpMuguga_01g02205	TpMuguga_01g00730	22	0	FALSE
TpMuguga_01g00730	TpMuguga_01g02205	22	0	FALSE
TpMuguga_01g00733	TpMuguga_01g00734	9	0	FALSE
TpMuguga_01g00734	TpMuguga_01g00733	9	0	FALSE
TpMuguga_01g02305	TpMuguga_01g00736	219	0	FALSE
TpMuguga_01g00736	TpMuguga_01g02305	219	0	FALSE
TpMuguga_01g00744	TpMuguga_01g00745	198	0	FALSE
TpMuguga_01g00745	TpMuguga_01g00744	198	0	FALSE
TpMuguga_01g00754	TpMuguga_01g00753	2	0	FALSE
TpMuguga_01g00753	TpMuguga_01g00754	2	0	FALSE
TpMuguga_01g02080	TpMuguga_01g00765	1	0	FALSE
TpMuguga_01g00765	TpMuguga_01g02080	1	0	FALSE
TpMuguga_01g00768	TpMuguga_01g00769	31	0	TRUE
TpMuguga_01g00769	TpMuguga_01g00768	31	0	TRUE
TpMuguga_01g00777	TpMuguga_01g02795	8	0	TRUE
TpMuguga_01g02795	TpMuguga_01g00777	8	0	TRUE
TpMuguga_01g02235	TpMuguga_01g00781	48	0	FALSE
TpMuguga_01g00781	TpMuguga_01g02235	48	0	FALSE
TpMuguga_01g00783	TpMuguga_01g00784	15	0	TRUE
TpMuguga_01g00784	TpMuguga_01g00783	15	0	TRUE
TpMuguga_01g02370	TpMuguga_01g00785	495	0	FALSE
TpMuguga_01g00785	TpMuguga_01g02370	495	0	FALSE
TpMuguga_01g00788	TpMuguga_01g00789	78	0	FALSE
TpMuguga_01g00789	TpMuguga_01g00788	78	0	FALSE
TpMuguga_01g00796	TpMuguga_01g00795	78	0	FALSE
TpMuguga_01g00795	TpMuguga_01g00796	78	0	FALSE
TpMuguga_01g00797	TpMuguga_01g02565	73	0	FALSE
TpMuguga_01g02565	TpMuguga_01g00797	73	0	FALSE
TpMuguga_01g00799	TpMuguga_01g00800	30	0	FALSE
TpMuguga_01g02340	TpMuguga_01g00800	17	17	TRUE
TpMuguga_01g00800	TpMuguga_01g00799	30	0	FALSE
TpMuguga_01g00800	TpMuguga_01g02340	17	17	TRUE
TpMuguga_01g00805	TpMuguga_01g00806	485	0	FALSE
TpMuguga_01g00806	TpMuguga_01g00805	485	0	FALSE
TpMuguga_01g00816	TpMuguga_01g00817	30	0	TRUE
TpMuguga_01g00817	TpMuguga_01g00816	30	0	TRUE
TpMuguga_01g00821	TpMuguga_01g00822	15	0	FALSE
TpMuguga_01g00822	TpMuguga_01g00821	15	0	FALSE
TpMuguga_01g00826	TpMuguga_01g02635	80	0	FALSE
TpMuguga_01g02635	TpMuguga_01g00826	80	0	FALSE
TpMuguga_01g02770	TpMuguga_01g00830	75	0	FALSE
TpMuguga_01g00830	TpMuguga_01g02770	75	0	FALSE
TpMuguga_01g00842	TpMuguga_01g00841	9	0	TRUE
TpMuguga_01g00841	TpMuguga_01g00842	9	0	TRUE
TpMuguga_01g02550	TpMuguga_01g02665	14	14	TRUE
TpMuguga_01g02665	TpMuguga_01g02550	14	14	TRUE
TpMuguga_01g00845	TpMuguga_01g00846	11	0	TRUE
TpMuguga_01g00846	TpMuguga_01g00845	11	0	TRUE
TpMuguga_01g00855	TpMuguga_01g00854	485	0	FALSE
TpMuguga_01g00854	TpMuguga_01g00855	485	0	FALSE
TpMuguga_01g00858	TpMuguga_01g02840	89	0	FALSE
TpMuguga_01g00858	TpMuguga_01g00859	7	0	FALSE
TpMuguga_01g02840	TpMuguga_01g00858	89	0	FALSE
TpMuguga_01g00859	TpMuguga_01g00858	7	0	FALSE
TpMuguga_01g00864	TpMuguga_01g00863	16	0	FALSE
TpMuguga_01g00863	TpMuguga_01g00864	16	0	FALSE
TpMuguga_01g00877	TpMuguga_01g00876	24	0	TRUE
TpMuguga_01g00876	TpMuguga_01g00877	24	0	TRUE
TpMuguga_01g02560	TpMuguga_01g00881	166	29	FALSE
TpMuguga_01g00881	TpMuguga_01g02560	166	29	FALSE
TpMuguga_01g00884	TpMuguga_01g00885	15	0	TRUE
TpMuguga_01g00885	TpMuguga_01g00884	15	0	TRUE
TpMuguga_01g00891	TpMuguga_01g00892	3	0	FALSE
TpMuguga_01g00893	TpMuguga_01g00892	9	0	TRUE
TpMuguga_01g00892	TpMuguga_01g00891	3	0	FALSE
TpMuguga_01g00892	TpMuguga_01g00893	9	0	TRUE
TpMuguga_01g00895	TpMuguga_01g00896	20	0	FALSE
TpMuguga_01g00896	TpMuguga_01g00895	20	0	FALSE
TpMuguga_01g00908	TpMuguga_01g00907	14	0	TRUE
TpMuguga_01g00907	TpMuguga_01g00908	14	0	TRUE
TpMuguga_01g00914	TpMuguga_01g00915	9	0	FALSE
TpMuguga_01g00915	TpMuguga_01g00914	9	0	FALSE
TpMuguga_01g00921	TpMuguga_01g00923	18	0	TRUE
TpMuguga_01g00923	TpMuguga_01g00921	18	0	TRUE
TpMuguga_01g00942	TpMuguga_01g00941	19	0	FALSE
TpMuguga_01g00941	TpMuguga_01g00942	19	0	FALSE
TpMuguga_01g00951	TpMuguga_01g00950	143	0	FALSE
TpMuguga_01g00950	TpMuguga_01g00951	143	0	FALSE
TpMuguga_01g00955	TpMuguga_01g00956	26	0	TRUE
TpMuguga_01g02280	TpMuguga_01g00952	5	0	TRUE
TpMuguga_01g00952	TpMuguga_01g02280	5	0	TRUE
TpMuguga_01g00956	TpMuguga_01g00955	26	0	TRUE
TpMuguga_01g00962	TpMuguga_01g02790	19	0	FALSE
TpMuguga_01g00963	TpMuguga_01g02790	36	0	FALSE
TpMuguga_01g02790	TpMuguga_01g00962	19	0	FALSE
TpMuguga_01g02790	TpMuguga_01g00963	36	0	FALSE
TpMuguga_01g00967	TpMuguga_01g00966	49	0	TRUE
TpMuguga_01g00966	TpMuguga_01g00967	49	0	TRUE
TpMuguga_01g00969	TpMuguga_01g00970	396	0	FALSE
TpMuguga_01g00970	TpMuguga_01g00969	396	0	FALSE
TpMuguga_01g00979	TpMuguga_01g00978	89	0	FALSE
TpMuguga_01g00979	TpMuguga_01g00980	39	0	FALSE
TpMuguga_01g00978	TpMuguga_01g00979	89	0	FALSE
TpMuguga_01g00981	TpMuguga_01g00980	34	0	FALSE
TpMuguga_01g00980	TpMuguga_01g00979	39	0	FALSE
TpMuguga_01g00980	TpMuguga_01g00981	34	0	FALSE
TpMuguga_01g02675	TpMuguga_01g02680	19	19	TRUE
TpMuguga_01g02680	TpMuguga_01g02675	19	19	TRUE
TpMuguga_01g02680	TpMuguga_01g00984	42	0	TRUE
TpMuguga_01g00984	TpMuguga_01g02680	42	0	TRUE
TpMuguga_01g00994	TpMuguga_01g00995	24	0	TRUE
TpMuguga_01g00996	TpMuguga_01g00995	198	0	FALSE
TpMuguga_01g00996	TpMuguga_01g00997	381	0	FALSE
TpMuguga_01g00995	TpMuguga_01g00994	24	0	TRUE
TpMuguga_01g00995	TpMuguga_01g00996	198	0	FALSE
TpMuguga_01g00997	TpMuguga_01g00996	381	0	FALSE
TpMuguga_01g00999	TpMuguga_01g00998	5	0	TRUE
TpMuguga_01g00998	TpMuguga_01g00999	5	0	TRUE
TpMuguga_01g01013	TpMuguga_01g01012	23	0	TRUE
TpMuguga_01g01012	TpMuguga_01g01013	23	0	TRUE
TpMuguga_01g01024	TpMuguga_01g01023	20	0	TRUE
TpMuguga_01g01024	TpMuguga_01g01025	627	0	FALSE
TpMuguga_01g01023	TpMuguga_01g01024	20	0	TRUE
TpMuguga_01g01025	TpMuguga_01g01024	627	0	FALSE
TpMuguga_01g01027	TpMuguga_01g01026	13	0	FALSE
TpMuguga_01g01026	TpMuguga_01g01027	13	0	FALSE
TpMuguga_01g01034	TpMuguga_01g01033	39	0	TRUE
TpMuguga_01g01033	TpMuguga_01g01034	39	0	TRUE
TpMuguga_01g01040	TpMuguga_01g01041	24	0	TRUE
TpMuguga_01g01041	TpMuguga_01g01040	24	0	TRUE
TpMuguga_01g01042	TpMuguga_01g01043	144	0	FALSE
TpMuguga_01g01043	TpMuguga_01g01042	144	0	FALSE
TpMuguga_01g02630	TpMuguga_01g01052	24	0	TRUE
TpMuguga_01g01052	TpMuguga_01g02630	24	0	TRUE
TpMuguga_01g01054	TpMuguga_01g01053	9	0	TRUE
TpMuguga_01g01053	TpMuguga_01g01054	9	0	TRUE
TpMuguga_01g01059	TpMuguga_01g01060	19	0	TRUE
TpMuguga_01g01060	TpMuguga_01g01059	19	0	TRUE
TpMuguga_01g01062	TpMuguga_01g02105	10	0	TRUE
TpMuguga_01g02105	TpMuguga_01g01062	10	0	TRUE
TpMuguga_01g01065	TpMuguga_01g01064	148	22	FALSE
TpMuguga_01g01064	TpMuguga_01g01065	148	22	FALSE
TpMuguga_01g01071	TpMuguga_01g01070	32	0	FALSE
TpMuguga_01g01071	TpMuguga_01g01072	51	0	TRUE
TpMuguga_01g01070	TpMuguga_01g01071	32	0	FALSE
TpMuguga_01g01072	TpMuguga_01g01071	51	0	TRUE
TpMuguga_01g02260	TpMuguga_01g02290	4	4	TRUE
TpMuguga_01g02290	TpMuguga_01g02260	4	4	TRUE
TpMuguga_01g01100	TpMuguga_01g01101	3	0	TRUE
TpMuguga_01g01101	TpMuguga_01g01100	3	0	TRUE
TpMuguga_01g02075	TpMuguga_01g01112	168	0	FALSE
TpMuguga_01g01112	TpMuguga_01g02075	168	0	FALSE
TpMuguga_01g01116	TpMuguga_01g02805	14	0	FALSE
TpMuguga_01g02805	TpMuguga_01g01116	14	0	FALSE
TpMuguga_01g02215	TpMuguga_01g02870	3	0	TRUE
TpMuguga_01g02870	TpMuguga_01g02215	3	0	TRUE
TpMuguga_01g01131	TpMuguga_01g01132	433	0	TRUE
TpMuguga_01g01132	TpMuguga_01g01131	433	0	TRUE
TpMuguga_01g01132	TpMuguga_01g01133	50	0	FALSE
TpMuguga_01g01134	TpMuguga_01g01133	38	0	TRUE
TpMuguga_01g01133	TpMuguga_01g01132	50	0	FALSE
TpMuguga_01g01133	TpMuguga_01g01134	38	0	TRUE
TpMuguga_01g01136	TpMuguga_01g01135	19	0	FALSE
TpMuguga_01g01135	TpMuguga_01g01136	19	0	FALSE
TpMuguga_01g01148	TpMuguga_01g01149	208	0	FALSE
TpMuguga_01g01149	TpMuguga_01g01148	208	0	FALSE
TpMuguga_01g01151	TpMuguga_01g01150	5	0	FALSE
TpMuguga_01g01150	TpMuguga_01g01151	5	0	FALSE
TpMuguga_01g01153	TpMuguga_01g01152	113	0	FALSE
TpMuguga_01g01153	TpMuguga_01g02415	56	0	TRUE
TpMuguga_01g01152	TpMuguga_01g01153	113	0	FALSE
TpMuguga_01g01156	TpMuguga_01g02415	23	0	TRUE
TpMuguga_01g02415	TpMuguga_01g01153	56	0	TRUE
TpMuguga_01g02415	TpMuguga_01g01156	23	0	TRUE
TpMuguga_01g02090	TpMuguga_01g01180	94	0	FALSE
TpMuguga_01g01180	TpMuguga_01g02090	94	0	FALSE
TpMuguga_01g01190	TpMuguga_01g01191	64	0	FALSE
TpMuguga_01g01191	TpMuguga_01g01190	64	0	FALSE
TpMuguga_01g01192	TpMuguga_01g01248	1	0	FALSE
TpMuguga_01g01248	TpMuguga_01g01192	1	0	FALSE
TpMuguga_01g01195	TpMuguga_01g01194	114	0	FALSE
TpMuguga_01g01194	TpMuguga_01g01195	114	0	FALSE
TpMuguga_01g01194	TpMuguga_01g01193	42	0	TRUE
TpMuguga_01g01193	TpMuguga_01g01194	42	0	TRUE
TpMuguga_01g01203	TpMuguga_01g01204	139	0	FALSE
TpMuguga_01g01204	TpMuguga_01g01203	139	0	FALSE
TpMuguga_01g01210	TpMuguga_01g01209	923	0	FALSE
TpMuguga_01g01210	TpMuguga_01g01211	24	0	TRUE
TpMuguga_01g01209	TpMuguga_01g01210	923	0	FALSE
TpMuguga_01g01212	TpMuguga_01g01211	17	0	FALSE
TpMuguga_01g01211	TpMuguga_01g01210	24	0	TRUE
TpMuguga_01g01211	TpMuguga_01g01212	17	0	FALSE
TpMuguga_02g00003	TpMuguga_02g02590	200	0	FALSE
TpMuguga_02g00004	TpMuguga_02g02590	601	135	FALSE
TpMuguga_02g02590	TpMuguga_02g00003	200	0	FALSE
TpMuguga_02g02590	TpMuguga_02g00004	601	135	FALSE
TpMuguga_02g00008	TpMuguga_02g00009	1	0	TRUE
TpMuguga_02g00009	TpMuguga_02g00008	1	0	TRUE
TpMuguga_02g00026	TpMuguga_02g02595	9	0	FALSE
TpMuguga_02g02355	TpMuguga_02g02595	9	0	TRUE
TpMuguga_02g02595	TpMuguga_02g00026	9	0	FALSE
TpMuguga_02g02595	TpMuguga_02g02355	9	0	TRUE
TpMuguga_02g02165	TpMuguga_02g02465	20	20	TRUE
TpMuguga_02g00074	TpMuguga_02g02465	157	0	FALSE
TpMuguga_02g02465	TpMuguga_02g02165	20	20	TRUE
TpMuguga_02g02465	TpMuguga_02g00074	157	0	FALSE
TpMuguga_02g00088	TpMuguga_02g00087	20	0	TRUE
TpMuguga_02g00087	TpMuguga_02g00088	20	0	TRUE
TpMuguga_02g02195	TpMuguga_02g00099	2	0	FALSE
TpMuguga_02g02195	TpMuguga_02g00100	20	0	TRUE
TpMuguga_02g00099	TpMuguga_02g02195	2	0	FALSE
TpMuguga_02g00100	TpMuguga_02g02195	20	0	TRUE
TpMuguga_02g00100	TpMuguga_02g00101	3	0	FALSE
TpMuguga_02g00102	TpMuguga_02g00101	41	0	FALSE
TpMuguga_02g00101	TpMuguga_02g00100	3	0	FALSE
TpMuguga_02g00101	TpMuguga_02g00102	41	0	FALSE
TpMuguga_02g02005	TpMuguga_02g00110	26	0	TRUE
TpMuguga_02g00110	TpMuguga_02g02005	26	0	TRUE
TpMuguga_02g00113	TpMuguga_02g00112	176	0	FALSE
TpMuguga_02g00113	TpMuguga_02g00114	21	0	TRUE
TpMuguga_02g00112	TpMuguga_02g00113	176	0	FALSE
TpMuguga_02g00114	TpMuguga_02g00113	21	0	TRUE
TpMuguga_02g00115	TpMuguga_02g00116	4	0	FALSE
TpMuguga_02g00116	TpMuguga_02g00115	4	0	FALSE
TpMuguga_02g00118	TpMuguga_02g00117	47	0	TRUE
TpMuguga_02g00117	TpMuguga_02g00118	47	0	TRUE
TpMuguga_02g00120	TpMuguga_02g00121	425	0	FALSE
TpMuguga_02g00121	TpMuguga_02g00120	425	0	FALSE
TpMuguga_02g00124	TpMuguga_02g00125	10	0	FALSE
TpMuguga_02g00125	TpMuguga_02g00124	10	0	FALSE
TpMuguga_02g00126	TpMuguga_02g00127	4	0	FALSE
TpMuguga_02g00127	TpMuguga_02g00126	4	0	FALSE
TpMuguga_02g00132	TpMuguga_02g02405	293	0	FALSE
TpMuguga_02g02405	TpMuguga_02g00132	293	0	FALSE
TpMuguga_02g02405	TpMuguga_02g02410	29	29	TRUE
TpMuguga_02g02410	TpMuguga_02g02405	29	29	TRUE
TpMuguga_02g00135	TpMuguga_02g00134	23	0	FALSE
TpMuguga_02g00135	TpMuguga_02g00136	16	0	FALSE
TpMuguga_02g00134	TpMuguga_02g00135	23	0	FALSE
TpMuguga_02g00136	TpMuguga_02g00135	16	0	FALSE
TpMuguga_02g00138	TpMuguga_02g00139	17	0	TRUE
TpMuguga_02g00139	TpMuguga_02g00138	17	0	TRUE
TpMuguga_02g00146	TpMuguga_02g00145	285	27	FALSE
TpMuguga_02g00145	TpMuguga_02g00146	285	27	FALSE
TpMuguga_02g00149	TpMuguga_02g02435	15	0	TRUE
TpMuguga_02g02435	TpMuguga_02g00149	15	0	TRUE
TpMuguga_02g02255	TpMuguga_02g00162	236	0	FALSE
TpMuguga_02g00162	TpMuguga_02g02255	236	0	FALSE
TpMuguga_02g00167	TpMuguga_02g00166	21	0	FALSE
TpMuguga_02g00166	TpMuguga_02g00167	21	0	FALSE
TpMuguga_02g00180	TpMuguga_02g00179	9	0	TRUE
TpMuguga_02g00179	TpMuguga_02g00180	9	0	TRUE
TpMuguga_02g00181	TpMuguga_02g00182	50	0	FALSE
TpMuguga_02g00182	TpMuguga_02g00181	50	0	FALSE
TpMuguga_02g00188	TpMuguga_02g00189	24	0	TRUE
TpMuguga_02g00189	TpMuguga_02g00188	24	0	TRUE
TpMuguga_02g00190	TpMuguga_02g00191	43	0	FALSE
TpMuguga_02g00191	TpMuguga_02g00190	43	0	FALSE
TpMuguga_02g00203	TpMuguga_02g02125	183	0	FALSE
TpMuguga_02g02125	TpMuguga_02g00203	183	0	FALSE
TpMuguga_02g02125	TpMuguga_02g02345	10	0	TRUE
TpMuguga_02g02345	TpMuguga_02g02125	10	0	TRUE
TpMuguga_02g00206	TpMuguga_02g00205	362	0	FALSE
TpMuguga_02g00205	TpMuguga_02g00206	362	0	FALSE
TpMuguga_02g00208	TpMuguga_02g00207	16	0	TRUE
TpMuguga_02g00207	TpMuguga_02g00208	16	0	TRUE
TpMuguga_02g02000	TpMuguga_02g00229	32	0	TRUE
TpMuguga_02g00229	TpMuguga_02g02000	32	0	TRUE
TpMuguga_02g00229	TpMuguga_02g00230	79	0	FALSE
TpMuguga_02g00230	TpMuguga_02g00229	79	0	FALSE
TpMuguga_02g00236	TpMuguga_02g00237	57	0	FALSE
TpMuguga_02g00237	TpMuguga_02g00236	57	0	FALSE
TpMuguga_02g00245	TpMuguga_02g00246	21	0	TRUE
TpMuguga_02g00246	TpMuguga_02g00245	21	0	TRUE
TpMuguga_02g02400	TpMuguga_02g00252	24	0	TRUE
TpMuguga_02g00252	TpMuguga_02g02400	24	0	TRUE
TpMuguga_02g00254	TpMuguga_02g00253	134	0	FALSE
TpMuguga_02g00253	TpMuguga_02g00254	134	0	FALSE
TpMuguga_02g00256	TpMuguga_02g00257	215	0	FALSE
TpMuguga_02g00257	TpMuguga_02g00256	215	0	FALSE
TpMuguga_02g00264	TpMuguga_02g00263	28	0	FALSE
TpMuguga_02g00263	TpMuguga_02g00264	28	0	FALSE
TpMuguga_02g00268	TpMuguga_02g00269	22	0	TRUE
TpMuguga_02g00269	TpMuguga_02g00268	22	0	TRUE
TpMuguga_02g00281	TpMuguga_02g00282	41	0	FALSE
TpMuguga_02g00282	TpMuguga_02g00281	41	0	FALSE
TpMuguga_02g00283	TpMuguga_02g02445	68	0	FALSE
TpMuguga_02g02445	TpMuguga_02g00283	68	0	FALSE
TpMuguga_02g00294	TpMuguga_02g02130	536	0	FALSE
TpMuguga_02g02130	TpMuguga_02g00294	536	0	FALSE
TpMuguga_02g02130	TpMuguga_02g00297	24	0	FALSE
TpMuguga_02g00297	TpMuguga_02g02130	24	0	FALSE
TpMuguga_02g00298	TpMuguga_02g02580	681	0	FALSE
TpMuguga_02g00299	TpMuguga_02g02580	2	0	FALSE
TpMuguga_02g02580	TpMuguga_02g00298	681	0	FALSE
TpMuguga_02g02580	TpMuguga_02g00299	2	0	FALSE
TpMuguga_02g00300	TpMuguga_02g00301	351	0	FALSE
TpMuguga_02g00301	TpMuguga_02g00300	351	0	FALSE
TpMuguga_02g00313	TpMuguga_02g00314	7	0	TRUE
TpMuguga_02g00314	TpMuguga_02g00313	7	0	TRUE
TpMuguga_02g00315	TpMuguga_02g02670	107	33	FALSE
TpMuguga_02g02670	TpMuguga_02g00315	107	33	FALSE
TpMuguga_02g02045	TpMuguga_02g00324	136	0	FALSE
TpMuguga_02g00324	TpMuguga_02g02045	136	0	FALSE
TpMuguga_02g02040	TpMuguga_02g00326	12	0	TRUE
TpMuguga_02g00326	TpMuguga_02g02040	12	0	TRUE
TpMuguga_02g00328	TpMuguga_02g00329	12	0	TRUE
TpMuguga_02g00329	TpMuguga_02g00328	12	0	TRUE
TpMuguga_02g00332	TpMuguga_02g00331	24	0	TRUE
TpMuguga_02g00331	TpMuguga_02g00332	24	0	TRUE
TpMuguga_02g00335	TpMuguga_02g02550	80	0	FALSE
TpMuguga_02g00336	TpMuguga_02g02550	10	0	FALSE
TpMuguga_02g00336	TpMuguga_02g00337	209	0	FALSE
TpMuguga_02g02550	TpMuguga_02g00335	80	0	FALSE
TpMuguga_02g02550	TpMuguga_02g00336	10	0	FALSE
TpMuguga_02g00337	TpMuguga_02g00336	209	0	FALSE
TpMuguga_02g00341	TpMuguga_02g00342	52	0	FALSE
TpMuguga_02g00343	TpMuguga_02g00342	93	0	FALSE
TpMuguga_02g00343	TpMuguga_02g00344	18	0	TRUE
TpMuguga_02g00342	TpMuguga_02g00341	52	0	FALSE
TpMuguga_02g00342	TpMuguga_02g00343	93	0	FALSE
TpMuguga_02g00344	TpMuguga_02g00343	18	0	TRUE
TpMuguga_02g02270	TpMuguga_02g00345	190	0	FALSE
TpMuguga_02g00345	TpMuguga_02g02270	190	0	FALSE
TpMuguga_02g00356	TpMuguga_02g00355	30	0	FALSE
TpMuguga_02g00355	TpMuguga_02g00356	30	0	FALSE
TpMuguga_02g00358	TpMuguga_02g00357	62	0	FALSE
TpMuguga_02g00358	TpMuguga_02g00359	18	0	FALSE
TpMuguga_02g00357	TpMuguga_02g00358	62	0	FALSE
TpMuguga_02g00359	TpMuguga_02g00358	18	0	FALSE
TpMuguga_02g02160	TpMuguga_02g00366	57	0	FALSE
TpMuguga_02g00366	TpMuguga_02g02160	57	0	FALSE
TpMuguga_02g00375	TpMuguga_02g00974	9	0	FALSE
TpMuguga_02g00974	TpMuguga_02g00375	9	0	FALSE
TpMuguga_02g00974	TpMuguga_02g00376	64	0	FALSE
TpMuguga_02g00376	TpMuguga_02g00974	64	0	FALSE
TpMuguga_02g00380	TpMuguga_02g00379	11	0	FALSE
TpMuguga_02g00380	TpMuguga_02g00965	24	0	TRUE
TpMuguga_02g00379	TpMuguga_02g00380	11	0	FALSE
TpMuguga_02g00965	TpMuguga_02g00380	24	0	TRUE
TpMuguga_02g00389	TpMuguga_02g00388	32	0	FALSE
TpMuguga_02g00389	TpMuguga_02g00387	118	0	TRUE
TpMuguga_02g00388	TpMuguga_02g00389	32	0	FALSE
TpMuguga_02g00387	TpMuguga_02g00389	118	0	TRUE
TpMuguga_02g00394	TpMuguga_02g00395	206	37	FALSE
TpMuguga_02g00395	TpMuguga_02g00394	206	37	FALSE
TpMuguga_02g02175	TpMuguga_02g00402	4	0	TRUE
TpMuguga_02g00402	TpMuguga_02g02175	4	0	TRUE
TpMuguga_02g00402	TpMuguga_02g00401	24	0	TRUE
TpMuguga_02g00401	TpMuguga_02g00402	24	0	TRUE
TpMuguga_02g00406	TpMuguga_02g00405	23	0	TRUE
TpMuguga_02g00405	TpMuguga_02g00406	23	0	TRUE
TpMuguga_02g00413	TpMuguga_02g00414	7	0	FALSE
TpMuguga_02g00414	TpMuguga_02g00413	7	0	FALSE
TpMuguga_02g00421	TpMuguga_02g00420	13	0	TRUE
TpMuguga_02g00420	TpMuguga_02g00421	13	0	TRUE
TpMuguga_02g00427	TpMuguga_02g00426	47	0	FALSE
TpMuguga_02g00426	TpMuguga_02g00427	47	0	FALSE
TpMuguga_02g00433	TpMuguga_02g00434	5	0	TRUE
TpMuguga_02g00434	TpMuguga_02g00433	5	0	TRUE
TpMuguga_02g00435	TpMuguga_02g00436	12	0	TRUE
TpMuguga_02g00436	TpMuguga_02g00435	12	0	TRUE
TpMuguga_02g02115	TpMuguga_02g00448	18	0	FALSE
TpMuguga_02g00448	TpMuguga_02g02115	18	0	FALSE
TpMuguga_02g00450	TpMuguga_02g00451	64	0	FALSE
TpMuguga_02g00451	TpMuguga_02g00450	64	0	FALSE
TpMuguga_02g00463	TpMuguga_02g02480	424	0	FALSE
TpMuguga_02g02480	TpMuguga_02g00463	424	0	FALSE
TpMuguga_02g00466	TpMuguga_02g00465	37	0	TRUE
TpMuguga_02g00466	TpMuguga_02g00467	11	0	TRUE
TpMuguga_02g00465	TpMuguga_02g00466	37	0	TRUE
TpMuguga_02g00467	TpMuguga_02g00466	11	0	TRUE
TpMuguga_02g02390	TpMuguga_02g00469	13	0	TRUE
TpMuguga_02g00470	TpMuguga_02g00471	249	0	FALSE
TpMuguga_02g00469	TpMuguga_02g02390	13	0	TRUE
TpMuguga_02g00472	TpMuguga_02g00471	17	0	TRUE
TpMuguga_02g00471	TpMuguga_02g00470	249	0	FALSE
TpMuguga_02g00471	TpMuguga_02g00472	17	0	TRUE
TpMuguga_02g00480	TpMuguga_02g00479	69	0	FALSE
TpMuguga_02g00479	TpMuguga_02g00480	69	0	FALSE
TpMuguga_02g00500	TpMuguga_02g00501	147	0	FALSE
TpMuguga_02g00501	TpMuguga_02g00500	147	0	FALSE
TpMuguga_02g00505	TpMuguga_02g00504	10	0	TRUE
TpMuguga_02g00504	TpMuguga_02g00505	10	0	TRUE
TpMuguga_02g00512	TpMuguga_02g00511	221	0	FALSE
TpMuguga_02g00511	TpMuguga_02g00512	221	0	FALSE
TpMuguga_02g00515	TpMuguga_02g00514	27	0	FALSE
TpMuguga_02g00514	TpMuguga_02g00515	27	0	FALSE
TpMuguga_02g00518	TpMuguga_02g00519	10	0	TRUE
TpMuguga_02g00519	TpMuguga_02g00518	10	0	TRUE
TpMuguga_02g00528	TpMuguga_02g00529	13	0	FALSE
TpMuguga_02g00529	TpMuguga_02g00528	13	0	FALSE
TpMuguga_02g00532	TpMuguga_02g00531	219	0	FALSE
TpMuguga_02g00531	TpMuguga_02g00532	219	0	FALSE
TpMuguga_02g02190	TpMuguga_02g02370	83	0	FALSE
TpMuguga_02g02370	TpMuguga_02g02190	83	0	FALSE
TpMuguga_02g00540	TpMuguga_02g00539	20	0	FALSE
TpMuguga_02g00539	TpMuguga_02g00540	20	0	FALSE
TpMuguga_02g02490	TpMuguga_02g00547	199	0	FALSE
TpMuguga_02g00547	TpMuguga_02g02490	199	0	FALSE
TpMuguga_02g00556	TpMuguga_02g00555	45	0	FALSE
TpMuguga_02g00555	TpMuguga_02g00556	45	0	FALSE
TpMuguga_02g00558	TpMuguga_02g00559	48	0	FALSE
TpMuguga_02g00559	TpMuguga_02g00558	48	0	FALSE
TpMuguga_02g00560	TpMuguga_02g00561	24	0	TRUE
TpMuguga_02g00561	TpMuguga_02g00560	24	0	TRUE
TpMuguga_02g00574	TpMuguga_02g00575	199	0	FALSE
TpMuguga_02g00575	TpMuguga_02g00574	199	0	FALSE
TpMuguga_02g00585	TpMuguga_02g00584	11	0	TRUE
TpMuguga_02g00584	TpMuguga_02g00585	11	0	TRUE
TpMuguga_02g02240	TpMuguga_02g02450	108	83	TRUE
TpMuguga_02g02450	TpMuguga_02g02240	108	83	TRUE
TpMuguga_02g00594	TpMuguga_02g00596	2	0	FALSE
TpMuguga_02g00596	TpMuguga_02g00594	2	0	FALSE
TpMuguga_02g00597	TpMuguga_02g00595	104	0	FALSE
TpMuguga_02g00595	TpMuguga_02g00597	104	0	FALSE
TpMuguga_02g00603	TpMuguga_02g00604	268	0	FALSE
TpMuguga_02g00604	TpMuguga_02g00603	268	0	FALSE
TpMuguga_02g00609	TpMuguga_02g00610	54	0	TRUE
TpMuguga_02g00610	TpMuguga_02g00609	54	0	TRUE
TpMuguga_02g00613	TpMuguga_02g00612	22	0	TRUE
TpMuguga_02g00612	TpMuguga_02g00613	22	0	TRUE
TpMuguga_02g02030	TpMuguga_02g00614	291	0	FALSE
TpMuguga_02g00614	TpMuguga_02g02030	291	0	FALSE
TpMuguga_02g02010	TpMuguga_02g02615	24	0	TRUE
TpMuguga_02g02615	TpMuguga_02g02010	24	0	TRUE
TpMuguga_02g00627	TpMuguga_02g00626	14	0	TRUE
TpMuguga_02g00626	TpMuguga_02g00627	14	0	TRUE
TpMuguga_02g00628	TpMuguga_02g00629	25	0	FALSE
TpMuguga_02g00629	TpMuguga_02g00628	25	0	FALSE
TpMuguga_02g00647	TpMuguga_02g00646	24	0	TRUE
TpMuguga_02g00646	TpMuguga_02g00647	24	0	TRUE
TpMuguga_02g00652	TpMuguga_02g00651	2	0	TRUE
TpMuguga_02g00651	TpMuguga_02g00652	2	0	TRUE
TpMuguga_02g00663	TpMuguga_02g00664	23	0	TRUE
TpMuguga_02g00664	TpMuguga_02g00663	23	0	TRUE
TpMuguga_02g00681	TpMuguga_02g00680	38	0	FALSE
TpMuguga_02g00680	TpMuguga_02g00681	38	0	FALSE
TpMuguga_02g00683	TpMuguga_02g00682	70	0	FALSE
TpMuguga_02g00682	TpMuguga_02g00683	70	0	FALSE
TpMuguga_02g00684	TpMuguga_02g00685	128	0	FALSE
TpMuguga_02g00685	TpMuguga_02g00684	128	0	FALSE
TpMuguga_02g00690	TpMuguga_02g02650	13	0	FALSE
TpMuguga_02g02650	TpMuguga_02g00690	13	0	FALSE
TpMuguga_02g02185	TpMuguga_02g02260	6	0	FALSE
TpMuguga_02g02260	TpMuguga_02g02185	6	0	FALSE
TpMuguga_02g02260	TpMuguga_02g00696	7	0	FALSE
TpMuguga_02g00696	TpMuguga_02g02260	7	0	FALSE
TpMuguga_02g00698	TpMuguga_02g00699	122	20	FALSE
TpMuguga_02g00699	TpMuguga_02g00698	122	20	FALSE
TpMuguga_02g02020	TpMuguga_02g00709	33	0	FALSE
TpMuguga_02g00709	TpMuguga_02g02020	33	0	FALSE
TpMuguga_02g00715	TpMuguga_02g00716	157	0	FALSE
TpMuguga_02g00716	TpMuguga_02g00715	157	0	FALSE
TpMuguga_02g00722	TpMuguga_02g00723	23	0	TRUE
TpMuguga_02g00723	TpMuguga_02g00722	23	0	TRUE
TpMuguga_02g00726	TpMuguga_02g00727	17	0	FALSE
TpMuguga_02g00727	TpMuguga_02g00726	17	0	FALSE
TpMuguga_02g00730	TpMuguga_02g00732	93	0	TRUE
TpMuguga_02g00732	TpMuguga_02g00730	93	0	TRUE
TpMuguga_02g02090	TpMuguga_02g00740	178	0	FALSE
TpMuguga_02g00740	TpMuguga_02g02090	178	0	FALSE
TpMuguga_02g00741	TpMuguga_02g00742	298	0	FALSE
TpMuguga_02g00742	TpMuguga_02g00741	298	0	FALSE
TpMuguga_02g00747	TpMuguga_02g00745	35	0	FALSE
TpMuguga_02g00747	TpMuguga_02g00746	68	0	FALSE
TpMuguga_02g00745	TpMuguga_02g00747	35	0	FALSE
TpMuguga_02g00746	TpMuguga_02g00747	68	0	FALSE
TpMuguga_02g00783	TpMuguga_02g00784	164	0	FALSE
TpMuguga_02g00784	TpMuguga_02g00783	164	0	FALSE
TpMuguga_02g02320	TpMuguga_02g00790	2	0	TRUE
TpMuguga_02g00790	TpMuguga_02g02320	2	0	TRUE
TpMuguga_02g02625	TpMuguga_02g00792	24	0	TRUE
TpMuguga_02g00792	TpMuguga_02g02625	24	0	TRUE
TpMuguga_02g00800	TpMuguga_02g00799	12	0	TRUE
TpMuguga_02g00799	TpMuguga_02g00800	12	0	TRUE
TpMuguga_02g00836	TpMuguga_02g00835	167	0	FALSE
TpMuguga_02g00835	TpMuguga_02g00836	167	0	FALSE
TpMuguga_02g00843	TpMuguga_02g00842	37	0	FALSE
TpMuguga_02g00843	TpMuguga_02g00844	78	0	FALSE
TpMuguga_02g00842	TpMuguga_02g00843	37	0	FALSE
TpMuguga_02g00844	TpMuguga_02g00843	78	0	FALSE
TpMuguga_02g00844	TpMuguga_02g02150	355	0	FALSE
TpMuguga_02g00847	TpMuguga_02g02150	85	11	FALSE
TpMuguga_02g02150	TpMuguga_02g00844	355	0	FALSE
TpMuguga_02g02150	TpMuguga_02g00847	85	11	FALSE
TpMuguga_02g00861	TpMuguga_02g00860	23	0	FALSE
TpMuguga_02g00860	TpMuguga_02g00861	23	0	FALSE
TpMuguga_02g02145	TpMuguga_02g00871	2	0	TRUE
TpMuguga_02g00871	TpMuguga_02g02145	2	0	TRUE
TpMuguga_02g00873	TpMuguga_02g00874	39	0	FALSE
TpMuguga_02g00874	TpMuguga_02g00873	39	0	FALSE
TpMuguga_02g00878	TpMuguga_02g00879	248	0	FALSE
TpMuguga_02g00879	TpMuguga_02g00878	248	0	FALSE
TpMuguga_02g02085	TpMuguga_02g00882	20	0	FALSE
TpMuguga_02g00882	TpMuguga_02g02085	20	0	FALSE
TpMuguga_02g00887	TpMuguga_02g00886	10	0	TRUE
TpMuguga_02g00886	TpMuguga_02g00887	10	0	TRUE
TpMuguga_02g00896	TpMuguga_02g00897	38	0	FALSE
TpMuguga_02g00897	TpMuguga_02g00896	38	0	FALSE
TpMuguga_02g00900	TpMuguga_02g00901	93	0	FALSE
TpMuguga_02g00901	TpMuguga_02g00900	93	0	FALSE
TpMuguga_02g00904	TpMuguga_02g00903	7	0	FALSE
TpMuguga_02g00904	TpMuguga_02g00905	386	0	TRUE
TpMuguga_02g00903	TpMuguga_02g00904	7	0	FALSE
TpMuguga_02g00905	TpMuguga_02g00904	386	0	TRUE
TpMuguga_02g00938	TpMuguga_02g00939	10	0	FALSE
TpMuguga_02g00939	TpMuguga_02g00938	10	0	FALSE
TpMuguga_02g00941	TpMuguga_02g00942	26	0	FALSE
TpMuguga_02g00942	TpMuguga_02g00941	26	0	FALSE
TpMuguga_02g00964	TpMuguga_02g00945	11	0	TRUE
TpMuguga_02g00964	TpMuguga_02g00948	177	13	FALSE
TpMuguga_02g00945	TpMuguga_02g00964	11	0	TRUE
TpMuguga_02g00948	TpMuguga_02g00964	177	13	FALSE
TpMuguga_04g02000	TpMuguga_04g02010	1086	0	FALSE
TpMuguga_04g02010	TpMuguga_04g02000	1086	0	FALSE
TpMuguga_04g02555	TpMuguga_04g02560	8	8	TRUE
TpMuguga_04g02560	TpMuguga_04g02555	8	8	TRUE
TpMuguga_04g00026	TpMuguga_04g00027	38	0	FALSE
TpMuguga_04g00027	TpMuguga_04g00026	38	0	FALSE
TpMuguga_04g00032	TpMuguga_04g00033	12	0	FALSE
TpMuguga_04g00034	TpMuguga_04g00033	162	0	FALSE
TpMuguga_04g00033	TpMuguga_04g00032	12	0	FALSE
TpMuguga_04g00033	TpMuguga_04g00034	162	0	FALSE
TpMuguga_04g00038	TpMuguga_04g00039	7	0	TRUE
TpMuguga_04g00039	TpMuguga_04g00038	7	0	TRUE
TpMuguga_04g00056	TpMuguga_04g00055	555	0	FALSE
TpMuguga_04g00055	TpMuguga_04g00056	555	0	FALSE
TpMuguga_04g00064	TpMuguga_04g00063	33	0	TRUE
TpMuguga_04g00063	TpMuguga_04g00064	33	0	TRUE
TpMuguga_04g00074	TpMuguga_04g00075	16	0	TRUE
TpMuguga_04g00075	TpMuguga_04g00074	16	0	TRUE
TpMuguga_04g00089	TpMuguga_04g02455	137	4	FALSE
TpMuguga_04g02455	TpMuguga_04g00089	137	4	FALSE
TpMuguga_04g02385	TpMuguga_04g00118	21	0	FALSE
TpMuguga_04g00118	TpMuguga_04g02385	21	0	FALSE
TpMuguga_04g00138	TpMuguga_04g00139	418	0	FALSE
TpMuguga_04g00139	TpMuguga_04g00138	418	0	FALSE
TpMuguga_04g00167	TpMuguga_04g02380	159	0	FALSE
TpMuguga_04g02380	TpMuguga_04g00167	159	0	FALSE
TpMuguga_04g00169	TpMuguga_04g00168	676	0	FALSE
TpMuguga_04g00169	TpMuguga_04g00170	11	0	FALSE
TpMuguga_04g00168	TpMuguga_04g00169	676	0	FALSE
TpMuguga_04g00170	TpMuguga_04g00169	11	0	FALSE
TpMuguga_04g00170	TpMuguga_04g02210	120	0	FALSE
TpMuguga_04g02210	TpMuguga_04g00170	120	0	FALSE
TpMuguga_04g00176	TpMuguga_04g00177	7	0	FALSE
TpMuguga_04g00177	TpMuguga_04g00176	7	0	FALSE
TpMuguga_04g00187	TpMuguga_04g00186	446	0	FALSE
TpMuguga_04g00186	TpMuguga_04g00187	446	0	FALSE
TpMuguga_04g00195	TpMuguga_04g02065	28	0	TRUE
TpMuguga_04g02065	TpMuguga_04g00195	28	0	TRUE
TpMuguga_04g00208	TpMuguga_04g00207	119	0	FALSE
TpMuguga_04g00208	TpMuguga_04g00209	13	0	FALSE
TpMuguga_04g00207	TpMuguga_04g00208	119	0	FALSE
TpMuguga_04g00209	TpMuguga_04g00208	13	0	FALSE
TpMuguga_04g00214	TpMuguga_04g00215	181	0	FALSE
TpMuguga_04g00215	TpMuguga_04g00214	181	0	FALSE
TpMuguga_04g00216	TpMuguga_04g02175	1	0	TRUE
TpMuguga_04g00217	TpMuguga_04g02175	74	0	FALSE
TpMuguga_04g02175	TpMuguga_04g00216	1	0	TRUE
TpMuguga_04g02175	TpMuguga_04g00217	74	0	FALSE
TpMuguga_04g02255	TpMuguga_04g00225	459	0	FALSE
TpMuguga_04g00225	TpMuguga_04g02255	459	0	FALSE
TpMuguga_04g00231	TpMuguga_04g00230	37	0	FALSE
TpMuguga_04g00230	TpMuguga_04g00231	37	0	FALSE
TpMuguga_04g00234	TpMuguga_04g00235	57	25	FALSE
TpMuguga_04g00235	TpMuguga_04g00234	57	25	FALSE
TpMuguga_04g00237	TpMuguga_04g00236	237	0	FALSE
TpMuguga_04g00236	TpMuguga_04g00237	237	0	FALSE
TpMuguga_04g00254	TpMuguga_04g00253	12	0	FALSE
TpMuguga_04g00253	TpMuguga_04g00254	12	0	FALSE
TpMuguga_04g00257	TpMuguga_04g00258	500	0	FALSE
TpMuguga_04g00258	TpMuguga_04g00257	500	0	FALSE
TpMuguga_04g00264	TpMuguga_04g00265	138	0	FALSE
TpMuguga_04g00265	TpMuguga_04g00264	138	0	FALSE
TpMuguga_04g00268	TpMuguga_04g00269	34	0	FALSE
TpMuguga_04g00269	TpMuguga_04g00268	34	0	FALSE
TpMuguga_04g00271	TpMuguga_04g00270	396	0	TRUE
TpMuguga_04g00270	TpMuguga_04g00271	396	0	TRUE
TpMuguga_04g00290	TpMuguga_04g00291	1356	0	FALSE
TpMuguga_04g00291	TpMuguga_04g00290	1356	0	FALSE
TpMuguga_04g00293	TpMuguga_04g00292	142	0	FALSE
TpMuguga_04g00292	TpMuguga_04g00293	142	0	FALSE
TpMuguga_04g00298	TpMuguga_04g02200	221	0	FALSE
TpMuguga_04g02200	TpMuguga_04g00298	221	0	FALSE
TpMuguga_04g00303	TpMuguga_04g00304	8	0	FALSE
TpMuguga_04g00304	TpMuguga_04g00303	8	0	FALSE
TpMuguga_04g02550	TpMuguga_04g00307	37	0	TRUE
TpMuguga_04g00307	TpMuguga_04g02550	37	0	TRUE
TpMuguga_04g00321	TpMuguga_04g00322	95	0	FALSE
TpMuguga_04g00322	TpMuguga_04g00321	95	0	FALSE
TpMuguga_04g00325	TpMuguga_04g00326	194	0	FALSE
TpMuguga_04g00326	TpMuguga_04g00325	194	0	FALSE
TpMuguga_04g00329	TpMuguga_04g02715	30	0	FALSE
TpMuguga_04g02195	TpMuguga_04g02715	20	20	TRUE
TpMuguga_04g02715	TpMuguga_04g00329	30	0	FALSE
TpMuguga_04g02715	TpMuguga_04g02195	20	20	TRUE
TpMuguga_04g02045	TpMuguga_04g02240	1	1	TRUE
TpMuguga_04g02240	TpMuguga_04g02045	1	1	TRUE
TpMuguga_04g00341	TpMuguga_04g00340	67	0	FALSE
TpMuguga_04g00340	TpMuguga_04g00341	67	0	FALSE
TpMuguga_04g00345	TpMuguga_04g00346	1	0	FALSE
TpMuguga_04g00346	TpMuguga_04g00345	1	0	FALSE
TpMuguga_04g00349	TpMuguga_04g00350	167	0	FALSE
TpMuguga_04g00350	TpMuguga_04g00349	167	0	FALSE
TpMuguga_04g02060	TpMuguga_04g00354	16	0	TRUE
TpMuguga_04g00354	TpMuguga_04g02060	16	0	TRUE
TpMuguga_04g00361	TpMuguga_04g00360	22	0	FALSE
TpMuguga_04g00360	TpMuguga_04g00361	22	0	FALSE
TpMuguga_04g00365	TpMuguga_04g00366	25	0	FALSE
TpMuguga_04g00366	TpMuguga_04g00365	25	0	FALSE
TpMuguga_04g02085	TpMuguga_04g00369	345	0	TRUE
TpMuguga_04g00369	TpMuguga_04g02085	345	0	TRUE
TpMuguga_04g00375	TpMuguga_04g02675	100	0	FALSE
TpMuguga_04g02675	TpMuguga_04g00375	100	0	FALSE
TpMuguga_04g00386	TpMuguga_04g00385	40	0	FALSE
TpMuguga_04g00385	TpMuguga_04g00386	40	0	FALSE
TpMuguga_04g00401	TpMuguga_04g02050	515	29	TRUE
TpMuguga_04g02050	TpMuguga_04g00401	515	29	TRUE
TpMuguga_04g00415	TpMuguga_04g00416	78	0	FALSE
TpMuguga_04g00416	TpMuguga_04g00415	78	0	FALSE
TpMuguga_04g00429	TpMuguga_04g00428	507	0	FALSE
TpMuguga_04g00428	TpMuguga_04g00429	507	0	FALSE
TpMuguga_04g00439	TpMuguga_04g00437	106	0	FALSE
TpMuguga_04g00437	TpMuguga_04g00439	106	0	FALSE
TpMuguga_04g00443	TpMuguga_04g00444	410	9	FALSE
TpMuguga_04g00444	TpMuguga_04g00443	410	9	FALSE
TpMuguga_04g00447	TpMuguga_04g02575	193	0	FALSE
TpMuguga_04g02575	TpMuguga_04g00447	193	0	FALSE
TpMuguga_04g02505	TpMuguga_04g02510	1	1	TRUE
TpMuguga_04g02510	TpMuguga_04g02505	1	1	TRUE
TpMuguga_04g00475	TpMuguga_04g00476	84	0	FALSE
TpMuguga_04g00476	TpMuguga_04g00475	84	0	FALSE
TpMuguga_04g00483	TpMuguga_04g00484	24	0	TRUE
TpMuguga_04g00484	TpMuguga_04g00483	24	0	TRUE
TpMuguga_04g00485	TpMuguga_04g00937	2	0	FALSE
TpMuguga_04g00937	TpMuguga_04g00485	2	0	FALSE
TpMuguga_04g02215	TpMuguga_04g00491	83	0	TRUE
TpMuguga_04g00492	TpMuguga_04g00491	9	0	FALSE
TpMuguga_04g00491	TpMuguga_04g02215	83	0	TRUE
TpMuguga_04g00491	TpMuguga_04g00492	9	0	FALSE
TpMuguga_04g02225	TpMuguga_04g00501	128	8	FALSE
TpMuguga_04g00501	TpMuguga_04g02225	128	8	FALSE
TpMuguga_04g00514	TpMuguga_04g00513	13	0	FALSE
TpMuguga_04g00514	TpMuguga_04g02410	30	0	FALSE
TpMuguga_04g00513	TpMuguga_04g00514	13	0	FALSE
TpMuguga_04g00517	TpMuguga_04g02410	158	0	FALSE
TpMuguga_04g02410	TpMuguga_04g00514	30	0	FALSE
TpMuguga_04g02410	TpMuguga_04g00517	158	0	FALSE
TpMuguga_04g00527	TpMuguga_04g00528	1	0	TRUE
TpMuguga_04g00529	TpMuguga_04g00528	11	0	FALSE
TpMuguga_04g00528	TpMuguga_04g00527	1	0	TRUE
TpMuguga_04g00528	TpMuguga_04g00529	11	0	FALSE
TpMuguga_04g00538	TpMuguga_04g00539	35	0	FALSE
TpMuguga_04g00539	TpMuguga_04g00538	35	0	FALSE
TpMuguga_04g00543	TpMuguga_04g00544	10	0	FALSE
TpMuguga_04g00544	TpMuguga_04g00543	10	0	FALSE
TpMuguga_04g00547	TpMuguga_04g00546	166	0	FALSE
TpMuguga_04g00546	TpMuguga_04g00547	166	0	FALSE
TpMuguga_04g00550	TpMuguga_04g00549	37	0	FALSE
TpMuguga_04g00549	TpMuguga_04g00550	37	0	FALSE
TpMuguga_04g02365	TpMuguga_04g00553	39	0	FALSE
TpMuguga_04g00553	TpMuguga_04g02365	39	0	FALSE
TpMuguga_04g00557	TpMuguga_04g00558	80	0	FALSE
TpMuguga_04g00558	TpMuguga_04g00557	80	0	FALSE
TpMuguga_04g00558	TpMuguga_04g00559	21	0	TRUE
TpMuguga_04g00559	TpMuguga_04g00558	21	0	TRUE
TpMuguga_04g00563	TpMuguga_04g02710	14	0	FALSE
TpMuguga_04g00566	TpMuguga_04g02710	18	0	TRUE
TpMuguga_04g02710	TpMuguga_04g00563	14	0	FALSE
TpMuguga_04g02710	TpMuguga_04g00566	18	0	TRUE
TpMuguga_04g00572	TpMuguga_04g00573	24	0	TRUE
TpMuguga_04g00573	TpMuguga_04g00572	24	0	TRUE
TpMuguga_04g00577	TpMuguga_04g00576	449	0	FALSE
TpMuguga_04g00577	TpMuguga_04g00578	40	0	FALSE
TpMuguga_04g00576	TpMuguga_04g00577	449	0	FALSE
TpMuguga_04g00578	TpMuguga_04g00577	40	0	FALSE
TpMuguga_04g00578	TpMuguga_04g00579	103	0	FALSE
TpMuguga_04g00579	TpMuguga_04g00578	103	0	FALSE
TpMuguga_04g00579	TpMuguga_04g00580	72	0	FALSE
TpMuguga_04g00580	TpMuguga_04g00579	72	0	FALSE
TpMuguga_04g00580	TpMuguga_04g00581	122	0	TRUE
TpMuguga_04g00581	TpMuguga_04g00580	122	0	TRUE
TpMuguga_04g02130	TpMuguga_04g02270	171	0	FALSE
TpMuguga_04g02270	TpMuguga_04g02130	171	0	FALSE
TpMuguga_04g00593	TpMuguga_04g00594	19	0	FALSE
TpMuguga_04g00594	TpMuguga_04g00593	19	0	FALSE
TpMuguga_04g00611	TpMuguga_04g00610	740	29	FALSE
TpMuguga_04g00610	TpMuguga_04g00611	740	29	FALSE
TpMuguga_04g00616	TpMuguga_04g00615	43	0	TRUE
TpMuguga_04g00615	TpMuguga_04g00616	43	0	TRUE
TpMuguga_04g02075	TpMuguga_04g00623	171	0	FALSE
TpMuguga_04g00623	TpMuguga_04g02075	171	0	FALSE
TpMuguga_04g00623	TpMuguga_04g00624	36	0	TRUE
TpMuguga_04g00624	TpMuguga_04g00623	36	0	TRUE
TpMuguga_04g00629	TpMuguga_04g02545	53	0	TRUE
TpMuguga_04g02545	TpMuguga_04g00629	53	0	TRUE
TpMuguga_04g00634	TpMuguga_04g00633	16	0	TRUE
TpMuguga_04g00633	TpMuguga_04g00634	16	0	TRUE
TpMuguga_04g00636	TpMuguga_04g00637	11	0	FALSE
TpMuguga_04g00637	TpMuguga_04g00636	11	0	FALSE
TpMuguga_04g00637	TpMuguga_04g00638	298	0	FALSE
TpMuguga_04g00639	TpMuguga_04g00638	28	0	FALSE
TpMuguga_04g00638	TpMuguga_04g00637	298	0	FALSE
TpMuguga_04g00638	TpMuguga_04g00639	28	0	FALSE
TpMuguga_04g00641	TpMuguga_04g00640	978	0	FALSE
TpMuguga_04g00640	TpMuguga_04g00641	978	0	FALSE
TpMuguga_04g02090	TpMuguga_04g02330	137	0	FALSE
TpMuguga_04g02330	TpMuguga_04g02090	137	0	FALSE
TpMuguga_04g00671	TpMuguga_04g00670	6	0	TRUE
TpMuguga_04g00671	TpMuguga_04g00672	24	0	TRUE
TpMuguga_04g00670	TpMuguga_04g00671	6	0	TRUE
TpMuguga_04g02160	TpMuguga_04g00672	81	0	TRUE
TpMuguga_04g00672	TpMuguga_04g00671	24	0	TRUE
TpMuguga_04g00672	TpMuguga_04g02160	81	0	TRUE
TpMuguga_04g00682	TpMuguga_04g00681	21	0	TRUE
TpMuguga_04g00681	TpMuguga_04g00682	21	0	TRUE
TpMuguga_04g00688	TpMuguga_04g00687	16	0	TRUE
TpMuguga_04g00687	TpMuguga_04g00688	16	0	TRUE
TpMuguga_04g00691	TpMuguga_04g02620	49	0	FALSE
TpMuguga_04g02620	TpMuguga_04g00691	49	0	FALSE
TpMuguga_04g02250	TpMuguga_04g00693	7	0	FALSE
TpMuguga_04g00693	TpMuguga_04g02250	7	0	FALSE
TpMuguga_04g00713	TpMuguga_04g00712	54	0	FALSE
TpMuguga_04g00712	TpMuguga_04g00713	54	0	FALSE
TpMuguga_04g00714	TpMuguga_04g00715	231	0	FALSE
TpMuguga_04g00715	TpMuguga_04g00714	231	0	FALSE
TpMuguga_04g00718	TpMuguga_04g00717	39	0	FALSE
TpMuguga_04g00717	TpMuguga_04g00718	39	0	FALSE
TpMuguga_04g00717	TpMuguga_04g00716	27	0	FALSE
TpMuguga_04g00716	TpMuguga_04g00717	27	0	FALSE
TpMuguga_04g00720	TpMuguga_04g00722	20	4	FALSE
TpMuguga_04g00722	TpMuguga_04g00720	20	4	FALSE
TpMuguga_04g00724	TpMuguga_04g00725	283	0	FALSE
TpMuguga_04g00725	TpMuguga_04g00724	283	0	FALSE
TpMuguga_04g00727	TpMuguga_04g00726	57	0	FALSE
TpMuguga_04g00727	TpMuguga_04g00728	63	0	FALSE
TpMuguga_04g00726	TpMuguga_04g00727	57	0	FALSE
TpMuguga_04g00728	TpMuguga_04g00727	63	0	FALSE
TpMuguga_04g00732	TpMuguga_04g00731	47	0	FALSE
TpMuguga_04g00731	TpMuguga_04g00732	47	0	FALSE
TpMuguga_04g00734	TpMuguga_04g00735	104	0	FALSE
TpMuguga_04g00735	TpMuguga_04g00734	104	0	FALSE
TpMuguga_04g00737	TpMuguga_04g00736	195	0	FALSE
TpMuguga_04g00737	TpMuguga_04g00738	1	0	TRUE
TpMuguga_04g00736	TpMuguga_04g00737	195	0	FALSE
TpMuguga_04g00738	TpMuguga_04g00737	1	0	TRUE
TpMuguga_04g00746	TpMuguga_04g02665	140	0	FALSE
TpMuguga_04g02665	TpMuguga_04g00746	140	0	FALSE
TpMuguga_04g00759	TpMuguga_04g00758	485	4	FALSE
TpMuguga_04g00758	TpMuguga_04g00759	485	4	FALSE
TpMuguga_04g00779	TpMuguga_04g02460	235	0	FALSE
TpMuguga_04g02460	TpMuguga_04g00779	235	0	FALSE
TpMuguga_04g00780	TpMuguga_04g00781	1335	1335	TRUE
TpMuguga_04g02110	TpMuguga_04g00781	28	0	FALSE
TpMuguga_04g02110	TpMuguga_04g00941	6	0	TRUE
TpMuguga_04g00781	TpMuguga_04g00780	1335	1335	TRUE
TpMuguga_04g00781	TpMuguga_04g02110	28	0	FALSE
TpMuguga_04g00781	TpMuguga_04g00941	72	0	FALSE
TpMuguga_04g00941	TpMuguga_04g02110	6	0	TRUE
TpMuguga_04g00941	TpMuguga_04g00781	72	0	FALSE
TpMuguga_04g00786	TpMuguga_04g00785	8	0	FALSE
TpMuguga_04g00785	TpMuguga_04g00786	8	0	FALSE
TpMuguga_04g00790	TpMuguga_04g00789	18	0	TRUE
TpMuguga_04g00789	TpMuguga_04g00790	18	0	TRUE
TpMuguga_04g02610	TpMuguga_04g00926	20	0	TRUE
TpMuguga_04g00926	TpMuguga_04g02610	20	0	TRUE
TpMuguga_04g00794	TpMuguga_04g00795	34	0	FALSE
TpMuguga_04g00795	TpMuguga_04g00794	34	0	FALSE
TpMuguga_04g00798	TpMuguga_04g00799	18	0	FALSE
TpMuguga_04g00799	TpMuguga_04g00798	18	0	FALSE
TpMuguga_04g00801	TpMuguga_04g00802	24	0	TRUE
TpMuguga_04g00802	TpMuguga_04g00801	24	0	TRUE
TpMuguga_04g00808	TpMuguga_04g00809	298	4	FALSE
TpMuguga_04g00809	TpMuguga_04g00808	298	4	FALSE
TpMuguga_04g02125	TpMuguga_04g00815	218	0	FALSE
TpMuguga_04g00815	TpMuguga_04g02125	218	0	FALSE
TpMuguga_04g00817	TpMuguga_04g00818	3	0	FALSE
TpMuguga_04g00818	TpMuguga_04g00817	3	0	FALSE
TpMuguga_04g00819	TpMuguga_04g00820	671	0	FALSE
TpMuguga_04g00820	TpMuguga_04g00819	671	0	FALSE
TpMuguga_04g00822	TpMuguga_04g00823	29	0	TRUE
TpMuguga_04g00823	TpMuguga_04g00822	29	0	TRUE
TpMuguga_04g00827	TpMuguga_04g00826	115	0	FALSE
TpMuguga_04g00826	TpMuguga_04g00827	115	0	FALSE
TpMuguga_04g00830	TpMuguga_04g00829	50	0	FALSE
TpMuguga_04g00830	TpMuguga_04g00831	19	0	TRUE
TpMuguga_04g00829	TpMuguga_04g00830	50	0	FALSE
TpMuguga_04g00832	TpMuguga_04g00831	37	0	TRUE
TpMuguga_04g00831	TpMuguga_04g00830	19	0	TRUE
TpMuguga_04g00831	TpMuguga_04g00832	37	0	TRUE
TpMuguga_04g00942	TpMuguga_04g00834	73	0	FALSE
TpMuguga_04g00834	TpMuguga_04g00942	73	0	FALSE
TpMuguga_04g00838	TpMuguga_04g00837	4	0	TRUE
TpMuguga_04g00837	TpMuguga_04g00838	4	0	TRUE
TpMuguga_04g00847	TpMuguga_04g00846	144	0	FALSE
TpMuguga_04g00846	TpMuguga_04g00847	144	0	FALSE
TpMuguga_04g00849	TpMuguga_04g00848	12	0	FALSE
TpMuguga_04g00848	TpMuguga_04g00849	12	0	FALSE
TpMuguga_04g00851	TpMuguga_04g00850	48	0	FALSE
TpMuguga_04g00850	TpMuguga_04g00851	48	0	FALSE
TpMuguga_04g00854	TpMuguga_04g02585	49	0	FALSE
TpMuguga_04g00854	TpMuguga_04g00855	10	0	TRUE
TpMuguga_04g02585	TpMuguga_04g00854	49	0	FALSE
TpMuguga_04g00855	TpMuguga_04g00854	10	0	TRUE
TpMuguga_04g02265	TpMuguga_04g00859	13	0	TRUE
TpMuguga_04g02265	TpMuguga_04g00862	4	0	FALSE
TpMuguga_04g00859	TpMuguga_04g02265	13	0	TRUE
TpMuguga_04g00862	TpMuguga_04g02265	4	0	FALSE
TpMuguga_04g02340	TpMuguga_04g02415	10	0	TRUE
TpMuguga_04g02340	TpMuguga_04g00866	92	0	FALSE
TpMuguga_04g02415	TpMuguga_04g02340	10	0	TRUE
TpMuguga_04g00866	TpMuguga_04g02340	92	0	FALSE
TpMuguga_04g00867	TpMuguga_04g00868	169	0	FALSE
TpMuguga_04g00868	TpMuguga_04g00867	169	0	FALSE
TpMuguga_04g00872	TpMuguga_04g00871	18	0	TRUE
TpMuguga_04g00871	TpMuguga_04g00872	18	0	TRUE
TpMuguga_04g02320	TpMuguga_04g02435	16	11	TRUE
TpMuguga_04g02435	TpMuguga_04g02320	16	11	TRUE
TpMuguga_04g00880	TpMuguga_04g00879	83	0	FALSE
TpMuguga_04g00879	TpMuguga_04g00880	83	0	FALSE
TpMuguga_04g02420	TpMuguga_04g00901	51	0	FALSE
TpMuguga_04g00901	TpMuguga_04g02420	51	0	FALSE
TpMuguga_03g00012	TpMuguga_03g00011	134	134	FALSE
TpMuguga_03g00011	TpMuguga_03g00012	134	134	FALSE
TpMuguga_03g00015	TpMuguga_03g02460	53	0	FALSE
TpMuguga_03g02460	TpMuguga_03g00015	53	0	FALSE
TpMuguga_03g02460	TpMuguga_03g02465	1	1	TRUE
TpMuguga_03g02465	TpMuguga_03g02460	1	1	TRUE
TpMuguga_03g00020	TpMuguga_03g00019	27	0	FALSE
TpMuguga_03g00019	TpMuguga_03g00020	27	0	FALSE
TpMuguga_03g00023	TpMuguga_03g00024	185	0	FALSE
TpMuguga_03g00024	TpMuguga_03g00023	185	0	FALSE
TpMuguga_03g02215	TpMuguga_03g00065	29	0	FALSE
TpMuguga_03g02285	TpMuguga_03g00065	294	0	FALSE
TpMuguga_03g00065	TpMuguga_03g02215	29	0	FALSE
TpMuguga_03g00065	TpMuguga_03g02285	294	0	FALSE
TpMuguga_03g00072	TpMuguga_03g00071	14	0	FALSE
TpMuguga_03g00071	TpMuguga_03g00072	14	0	FALSE
TpMuguga_03g00076	TpMuguga_03g00077	24	0	TRUE
TpMuguga_03g00077	TpMuguga_03g00076	24	0	TRUE
TpMuguga_03g00083	TpMuguga_03g00082	16	0	TRUE
TpMuguga_03g00083	TpMuguga_03g00084	7	0	FALSE
TpMuguga_03g00082	TpMuguga_03g00083	16	0	TRUE
TpMuguga_03g00084	TpMuguga_03g00083	7	0	FALSE
TpMuguga_03g00090	TpMuguga_03g00092	43	0	FALSE
TpMuguga_03g00092	TpMuguga_03g00090	43	0	FALSE
TpMuguga_03g02315	TpMuguga_03g00098	24	0	TRUE
TpMuguga_03g00098	TpMuguga_03g02315	24	0	TRUE
TpMuguga_03g00111	TpMuguga_03g00110	24	0	TRUE
TpMuguga_03g00110	TpMuguga_03g00111	24	0	TRUE
TpMuguga_03g00110	TpMuguga_03g00109	91	0	FALSE
TpMuguga_03g00109	TpMuguga_03g00110	91	0	FALSE
TpMuguga_03g02495	TpMuguga_03g00115	170	0	FALSE
TpMuguga_03g00115	TpMuguga_03g02495	170	0	FALSE
TpMuguga_03g00118	TpMuguga_03g02565	7	0	FALSE
TpMuguga_03g02565	TpMuguga_03g00118	7	0	FALSE
TpMuguga_03g00125	TpMuguga_03g00126	98	0	FALSE
TpMuguga_03g00126	TpMuguga_03g00125	98	0	FALSE
TpMuguga_03g00127	TpMuguga_03g00128	50	21	FALSE
TpMuguga_03g00128	TpMuguga_03g00127	50	21	FALSE
TpMuguga_03g00155	TpMuguga_03g00154	210	10	FALSE
TpMuguga_03g00155	TpMuguga_03g02685	79	0	FALSE
TpMuguga_03g00154	TpMuguga_03g00155	210	10	FALSE
TpMuguga_03g02685	TpMuguga_03g00155	79	0	FALSE
TpMuguga_03g00161	TpMuguga_03g00162	160	0	FALSE
TpMuguga_03g00162	TpMuguga_03g00161	160	0	FALSE
TpMuguga_03g00162	TpMuguga_03g00163	249	0	FALSE
TpMuguga_03g00163	TpMuguga_03g00162	249	0	FALSE
TpMuguga_03g00179	TpMuguga_03g02605	1	0	TRUE
TpMuguga_03g02605	TpMuguga_03g00179	1	0	TRUE
TpMuguga_03g02545	TpMuguga_03g00200	172	0	FALSE
TpMuguga_03g00200	TpMuguga_03g02545	172	0	FALSE
TpMuguga_03g00208	TpMuguga_03g00207	7	0	TRUE
TpMuguga_03g00207	TpMuguga_03g00208	7	0	TRUE
TpMuguga_03g00214	TpMuguga_03g00213	20	0	FALSE
TpMuguga_03g00213	TpMuguga_03g00214	20	0	FALSE
TpMuguga_03g00217	TpMuguga_03g00216	25	0	FALSE
TpMuguga_03g00216	TpMuguga_03g00217	25	0	FALSE
TpMuguga_03g00225	TpMuguga_03g00226	330	0	FALSE
TpMuguga_03g00226	TpMuguga_03g00225	330	0	FALSE
TpMuguga_03g02300	TpMuguga_03g00237	7	0	TRUE
TpMuguga_03g00237	TpMuguga_03g02300	7	0	TRUE
TpMuguga_03g00246	TpMuguga_03g00245	410	0	FALSE
TpMuguga_03g00245	TpMuguga_03g00246	410	0	FALSE
TpMuguga_03g00250	TpMuguga_03g00249	21	0	FALSE
TpMuguga_03g00249	TpMuguga_03g00250	21	0	FALSE
TpMuguga_03g00254	TpMuguga_03g02370	5	0	FALSE
TpMuguga_03g00257	TpMuguga_03g02370	24	0	TRUE
TpMuguga_03g02370	TpMuguga_03g00254	5	0	FALSE
TpMuguga_03g02370	TpMuguga_03g00257	24	0	TRUE
TpMuguga_03g00270	TpMuguga_03g02310	4	4	TRUE
TpMuguga_03g02310	TpMuguga_03g00270	4	4	TRUE
TpMuguga_03g00278	TpMuguga_03g00279	57	0	FALSE
TpMuguga_03g00279	TpMuguga_03g00278	57	0	FALSE
TpMuguga_03g00290	TpMuguga_03g00291	180	0	TRUE
TpMuguga_03g00291	TpMuguga_03g00290	180	0	TRUE
TpMuguga_03g02555	TpMuguga_03g00308	124	0	FALSE
TpMuguga_03g00308	TpMuguga_03g02555	124	0	FALSE
TpMuguga_03g02190	TpMuguga_03g00314	10	0	TRUE
TpMuguga_03g00314	TpMuguga_03g02190	10	0	TRUE
TpMuguga_03g02265	TpMuguga_03g02270	19	0	TRUE
TpMuguga_03g02270	TpMuguga_03g02265	19	0	TRUE
TpMuguga_03g02245	TpMuguga_03g00320	22	0	TRUE
TpMuguga_03g00320	TpMuguga_03g02245	22	0	TRUE
TpMuguga_03g00334	TpMuguga_03g02680	44	0	FALSE
TpMuguga_03g02680	TpMuguga_03g00334	44	0	FALSE
TpMuguga_03g00362	TpMuguga_03g00361	3	0	FALSE
TpMuguga_03g00361	TpMuguga_03g00362	3	0	FALSE
TpMuguga_03g00384	TpMuguga_03g00382	4	0	FALSE
TpMuguga_03g00382	TpMuguga_03g00384	4	0	FALSE
TpMuguga_03g00389	TpMuguga_03g00390	8	0	FALSE
TpMuguga_03g00390	TpMuguga_03g00389	8	0	FALSE
TpMuguga_03g00413	TpMuguga_03g00412	304	4	FALSE
TpMuguga_03g00412	TpMuguga_03g00413	304	4	FALSE
TpMuguga_03g00420	TpMuguga_03g00418	370	0	FALSE
TpMuguga_03g00418	TpMuguga_03g00420	370	0	FALSE
TpMuguga_03g00444	TpMuguga_03g00445	23	0	FALSE
TpMuguga_03g00445	TpMuguga_03g00444	23	0	FALSE
TpMuguga_03g00451	TpMuguga_03g00452	246	0	TRUE
TpMuguga_03g00452	TpMuguga_03g00451	246	0	TRUE
TpMuguga_03g00456	TpMuguga_03g00457	38	0	TRUE
TpMuguga_03g00457	TpMuguga_03g00456	38	0	TRUE
TpMuguga_03g00472	TpMuguga_03g00473	142	0	FALSE
TpMuguga_03g00473	TpMuguga_03g00472	142	0	FALSE
TpMuguga_03g00484	TpMuguga_03g00483	247	0	FALSE
TpMuguga_03g00483	TpMuguga_03g00484	247	0	FALSE
TpMuguga_03g00487	TpMuguga_03g00488	228	0	FALSE
TpMuguga_03g00488	TpMuguga_03g00487	228	0	FALSE
TpMuguga_03g00488	TpMuguga_03g00489	19	0	TRUE
TpMuguga_03g00489	TpMuguga_03g00488	19	0	TRUE
TpMuguga_03g00489	TpMuguga_03g00493	106	0	FALSE
TpMuguga_03g00493	TpMuguga_03g00489	106	0	FALSE
TpMuguga_03g00496	TpMuguga_03g00495	1184	0	FALSE
TpMuguga_03g00495	TpMuguga_03g00496	1184	0	FALSE
TpMuguga_03g00504	TpMuguga_03g00503	81	0	FALSE
TpMuguga_03g00503	TpMuguga_03g00504	81	0	FALSE
TpMuguga_03g00508	TpMuguga_03g00507	129	0	FALSE
TpMuguga_03g00507	TpMuguga_03g00508	129	0	FALSE
TpMuguga_03g00515	TpMuguga_03g00514	190	0	TRUE
TpMuguga_03g00514	TpMuguga_03g00515	190	0	TRUE
TpMuguga_03g02480	TpMuguga_03g00519	24	0	TRUE
TpMuguga_03g00519	TpMuguga_03g02480	24	0	TRUE
TpMuguga_03g00523	TpMuguga_03g02210	154	0	FALSE
TpMuguga_03g02210	TpMuguga_03g00523	154	0	FALSE
TpMuguga_03g02210	TpMuguga_03g00522	276	0	FALSE
TpMuguga_03g00522	TpMuguga_03g02210	276	0	FALSE
TpMuguga_03g00525	TpMuguga_03g00524	58	0	FALSE
TpMuguga_03g00525	TpMuguga_03g02585	93	0	FALSE
TpMuguga_03g00524	TpMuguga_03g00525	58	0	FALSE
TpMuguga_03g02585	TpMuguga_03g00525	93	0	FALSE
TpMuguga_03g00531	TpMuguga_03g00532	164	0	FALSE
TpMuguga_03g00532	TpMuguga_03g00531	164	0	FALSE
TpMuguga_03g00552	TpMuguga_03g00551	354	0	FALSE
TpMuguga_03g00551	TpMuguga_03g00552	354	0	FALSE
TpMuguga_03g00554	TpMuguga_03g00553	402	0	FALSE
TpMuguga_03g00554	TpMuguga_03g02220	14	0	TRUE
TpMuguga_03g00553	TpMuguga_03g00554	402	0	FALSE
TpMuguga_03g02220	TpMuguga_03g00554	14	0	TRUE
TpMuguga_03g02185	TpMuguga_03g00565	915	221	FALSE
TpMuguga_03g00565	TpMuguga_03g02185	915	221	FALSE
TpMuguga_03g00567	TpMuguga_03g00566	493	0	FALSE
TpMuguga_03g00567	TpMuguga_03g02660	1	1	TRUE
TpMuguga_03g00566	TpMuguga_03g00567	493	0	FALSE
TpMuguga_03g02660	TpMuguga_03g00567	1	1	TRUE
TpMuguga_03g00570	TpMuguga_03g00571	96	0	FALSE
TpMuguga_03g00571	TpMuguga_03g00570	96	0	FALSE
TpMuguga_03g00577	TpMuguga_03g00576	84	0	FALSE
TpMuguga_03g00577	TpMuguga_03g00578	578	0	FALSE
TpMuguga_03g00576	TpMuguga_03g00577	84	0	FALSE
TpMuguga_03g00578	TpMuguga_03g00577	578	0	FALSE
TpMuguga_03g02630	TpMuguga_03g00607	243	4	FALSE
TpMuguga_03g00607	TpMuguga_03g02630	243	4	FALSE
TpMuguga_03g00627	TpMuguga_03g02100	222	0	FALSE
TpMuguga_03g02100	TpMuguga_03g00627	222	0	FALSE
TpMuguga_03g02115	TpMuguga_03g00629	80	11	FALSE
TpMuguga_03g00629	TpMuguga_03g02115	80	11	FALSE
TpMuguga_03g00641	TpMuguga_03g00642	39	0	FALSE
TpMuguga_03g00642	TpMuguga_03g00641	39	0	FALSE
TpMuguga_03g00644	TpMuguga_03g00643	344	0	FALSE
TpMuguga_03g00643	TpMuguga_03g00644	344	0	FALSE
TpMuguga_03g00652	TpMuguga_03g00653	682	0	FALSE
TpMuguga_03g00653	TpMuguga_03g00652	682	0	FALSE
TpMuguga_03g00678	TpMuguga_03g00679	18	0	TRUE
TpMuguga_03g00679	TpMuguga_03g00678	18	0	TRUE
TpMuguga_03g00684	TpMuguga_03g02105	23	0	FALSE
TpMuguga_03g02105	TpMuguga_03g00684	23	0	FALSE
TpMuguga_03g00691	TpMuguga_03g00692	14	0	TRUE
TpMuguga_03g00692	TpMuguga_03g00691	14	0	TRUE
TpMuguga_03g02045	TpMuguga_03g00701	247	0	FALSE
TpMuguga_03g00701	TpMuguga_03g02045	247	0	FALSE
TpMuguga_03g00712	TpMuguga_03g00711	316	0	FALSE
TpMuguga_03g00711	TpMuguga_03g00712	316	0	FALSE
TpMuguga_03g00714	TpMuguga_03g00715	16	0	TRUE
TpMuguga_03g00715	TpMuguga_03g00714	16	0	TRUE
TpMuguga_03g00728	TpMuguga_03g00727	23	0	TRUE
TpMuguga_03g00727	TpMuguga_03g00728	23	0	TRUE
TpMuguga_03g00733	TpMuguga_03g00732	235	4	FALSE
TpMuguga_03g00733	TpMuguga_03g00734	7	0	FALSE
TpMuguga_03g00732	TpMuguga_03g00733	235	4	FALSE
TpMuguga_03g00736	TpMuguga_03g00735	19	0	TRUE
TpMuguga_03g00735	TpMuguga_03g00736	19	0	TRUE
TpMuguga_03g00734	TpMuguga_03g00733	7	0	FALSE
TpMuguga_03g00756	TpMuguga_03g00757	15	0	TRUE
TpMuguga_03g00757	TpMuguga_03g00756	15	0	TRUE
TpMuguga_03g00792	TpMuguga_03g00793	204	0	FALSE
TpMuguga_03g00794	TpMuguga_03g00795	99	0	FALSE
TpMuguga_03g00793	TpMuguga_03g00792	204	0	FALSE
TpMuguga_03g00795	TpMuguga_03g00794	99	0	FALSE
TpMuguga_03g00798	TpMuguga_03g02160	1125	0	FALSE
TpMuguga_03g02160	TpMuguga_03g00798	1125	0	FALSE
TpMuguga_03g00801	TpMuguga_03g00802	33	0	TRUE
TpMuguga_03g02025	TpMuguga_03g00802	140	0	FALSE
TpMuguga_03g02025	TpMuguga_03g00803	867	371	FALSE
TpMuguga_03g00802	TpMuguga_03g00801	33	0	TRUE
TpMuguga_03g00802	TpMuguga_03g02025	140	0	FALSE
TpMuguga_03g00803	TpMuguga_03g02025	867	371	FALSE
TpMuguga_03g00809	TpMuguga_03g00808	24	0	TRUE
TpMuguga_03g00808	TpMuguga_03g00809	24	0	TRUE
TpMuguga_03g00811	TpMuguga_03g00812	593	0	FALSE
TpMuguga_03g00812	TpMuguga_03g00811	593	0	FALSE
TpMuguga_03g00817	TpMuguga_03g00816	30	0	TRUE
TpMuguga_03g00817	TpMuguga_03g00818	36	0	FALSE
TpMuguga_03g00816	TpMuguga_03g00817	30	0	TRUE
TpMuguga_03g00818	TpMuguga_03g00817	36	0	FALSE
TpMuguga_03g00833	TpMuguga_03g00832	218	4	FALSE
TpMuguga_03g00832	TpMuguga_03g00833	218	4	FALSE
TpMuguga_03g02000	TpMuguga_03g00841	40	0	FALSE
TpMuguga_03g02000	TpMuguga_03g00842	93	9	FALSE
TpMuguga_03g00841	TpMuguga_03g02000	40	0	FALSE
TpMuguga_03g00842	TpMuguga_03g02000	93	9	FALSE
TpMuguga_03g00846	TpMuguga_03g02135	24	0	TRUE
TpMuguga_03g02135	TpMuguga_03g00846	24	0	TRUE
TpMuguga_03g00854	TpMuguga_03g00853	5	0	FALSE
TpMuguga_03g00853	TpMuguga_03g00854	5	0	FALSE
TpMuguga_03g00940	TpMuguga_03g00857	60	0	TRUE
TpMuguga_03g00858	TpMuguga_03g00857	466	0	FALSE
TpMuguga_03g00857	TpMuguga_03g00940	60	0	TRUE
TpMuguga_03g00857	TpMuguga_03g00858	466	0	FALSE
TpMuguga_05g00004	TpMuguga_05g00003	17	17	TRUE
TpMuguga_05g00004	TpMuguga_05g00005	8	8	TRUE
TpMuguga_05g00003	TpMuguga_05g00004	17	17	TRUE
TpMuguga_05g00005	TpMuguga_05g00004	8	8	TRUE
TpMuguga_05g00006	TpMuguga_05g00007	11	11	TRUE
TpMuguga_05g00007	TpMuguga_05g00006	11	11	TRUE
TpMuguga_05g00007	TpMuguga_05g00008	8	8	TRUE
TpMuguga_05g00008	TpMuguga_05g00007	8	8	TRUE
TpMuguga_05g00011	TpMuguga_05g00010	1	1	TRUE
TpMuguga_05g00011	TpMuguga_05g00012	53	53	TRUE
TpMuguga_05g00010	TpMuguga_05g00011	1	1	TRUE
TpMuguga_05g00013	TpMuguga_05g00012	1	1	TRUE
TpMuguga_05g00012	TpMuguga_05g00011	53	53	TRUE
TpMuguga_05g00012	TpMuguga_05g00013	1	1	TRUE
TpMuguga_05g00015	TpMuguga_05g00014	35	35	TRUE
TpMuguga_05g00015	TpMuguga_05g00016	4	4	TRUE
TpMuguga_05g00014	TpMuguga_05g00015	35	35	TRUE
TpMuguga_05g00016	TpMuguga_05g00015	4	4	TRUE
TpMuguga_05g00018	TpMuguga_05g00017	35	35	TRUE
TpMuguga_05g00017	TpMuguga_05g00018	35	35	TRUE
TpMuguga_05g00024	TpMuguga_05g00023	16	16	TRUE
TpMuguga_05g00023	TpMuguga_05g00024	16	16	TRUE
TpMuguga_05g00026	TpMuguga_05g00025	8	8	TRUE
TpMuguga_05g00025	TpMuguga_05g00026	8	8	TRUE
