# Supplementary material for: Re-annotation of the Theileria parva genome refines 53% of the proteome and uncovers essential components of N-glycosylation, a conserved pathway in many organisms
Source: BMC Genomics. 2020 Apr 3;21:279. doi: 10.1186/s12864-020-6683-0 (PMC7126163; doi:10.1186/s12864-020-6683-0)
Supplement: Supplementary file 3 — Additional file 3. Ratio of intron_coverage by average_CDS_coverage, for introns with read_coverage> 0. [file 12864_2020_6683_MOESM3_ESM.xlsx]

## Sheet: Sheet1
Additional file 3: Ratio of intron_coverage by average_CDS_coverage, for introns with read_coverage>0
Gene_LocusTag	Intron_num	RatioPerIntronExonCov
TpMuguga_01g00007	1	0.0275862
TpMuguga_01g00012	1	0
TpMuguga_01g00012	2	0
TpMuguga_01g00012	3	0
TpMuguga_01g00013	1	0
TpMuguga_01g00013	2	0
TpMuguga_01g00013	3	0
TpMuguga_01g00013	4	0
TpMuguga_01g00013	5	0
TpMuguga_01g00013	6	0
TpMuguga_01g00013	7	0
TpMuguga_01g00014	1	0
TpMuguga_01g00014	2	0
TpMuguga_01g00015	1	0
TpMuguga_01g00015	2	5.33333
TpMuguga_01g00015	3	0
TpMuguga_01g00015	4	0
TpMuguga_01g00015	5	0.666667
TpMuguga_01g00015	6	0
TpMuguga_01g00015	7	0
TpMuguga_01g00016	1	3
TpMuguga_01g00016	2	0
TpMuguga_01g00017	1	6.64286
TpMuguga_01g00017	2	0.428571
TpMuguga_01g00017	3	0
TpMuguga_01g00017	4	0
TpMuguga_01g00017	5	0
TpMuguga_01g00017	6	0
TpMuguga_01g00017	7	0
TpMuguga_01g00017	8	0
TpMuguga_01g00017	9	0.171429
TpMuguga_01g00017	10	0
TpMuguga_01g00017	11	0
TpMuguga_01g00018	1	2.66667
TpMuguga_01g00019	1	0
TpMuguga_01g00020	1	0
TpMuguga_01g00020	2	2.25
TpMuguga_01g02140	1	0
TpMuguga_01g02140	2	0
TpMuguga_01g02140	3	0
TpMuguga_01g02140	4	0
TpMuguga_01g02140	5	0
TpMuguga_01g00023	1	0.0740741
TpMuguga_01g00023	2	3.33333
TpMuguga_01g00024	1	0
TpMuguga_01g02185	1	3.07692
TpMuguga_01g02180	1	0
TpMuguga_01g02190	1	0
TpMuguga_01g02190	2	0
TpMuguga_01g00028	1	4.78049
TpMuguga_01g00028	2	1.62195
TpMuguga_01g00028	3	0.597561
TpMuguga_01g00028	4	0.426829
TpMuguga_01g00028	5	1.02439
TpMuguga_01g00028	6	1.36585
TpMuguga_01g00030	1	1.8
TpMuguga_01g00030	2	0
TpMuguga_01g00030	3	2.04
TpMuguga_01g00030	4	0.96
TpMuguga_01g00030	5	1.08
TpMuguga_01g00031	1	0.136546
TpMuguga_01g02620	1	0
TpMuguga_01g02620	2	0.581395
TpMuguga_01g02620	3	0.465116
TpMuguga_01g02620	4	0
TpMuguga_01g00035	1	0
TpMuguga_01g00035	2	0
TpMuguga_01g00036	1	9.30841
TpMuguga_01g00036	2	0
TpMuguga_01g00036	3	0
TpMuguga_01g00036	4	0
TpMuguga_01g00036	5	0
TpMuguga_01g00036	6	0
TpMuguga_01g00036	7	0
TpMuguga_01g00036	8	0
TpMuguga_01g00036	9	0
TpMuguga_01g00036	10	0
TpMuguga_01g00036	11	0
TpMuguga_01g00037	1	1.77778
TpMuguga_01g00037	2	0
TpMuguga_01g00037	3	0
TpMuguga_01g00040	1	0
TpMuguga_01g00040	2	0
TpMuguga_01g00039	1	0
TpMuguga_01g00039	2	0
TpMuguga_01g00039	3	0
TpMuguga_01g00042	1	0.00806994
TpMuguga_01g00042	2	0.0100874
TpMuguga_01g00041	1	0.318182
TpMuguga_01g00041	2	0
TpMuguga_01g00041	3	1.59091
TpMuguga_01g00041	4	0
TpMuguga_01g00041	5	1.27273
TpMuguga_01g00041	6	0
TpMuguga_01g00044	1	0
TpMuguga_01g00044	2	0
TpMuguga_01g00043	1	0
TpMuguga_01g00046	1	10
TpMuguga_01g00048	1	0
TpMuguga_01g00048	2	0
TpMuguga_01g00048	3	0
TpMuguga_01g00048	4	0
TpMuguga_01g00048	5	0
TpMuguga_01g00048	6	0
TpMuguga_01g00048	7	0
TpMuguga_01g00048	8	27.5
TpMuguga_01g00048	9	0
TpMuguga_01g00048	10	0
TpMuguga_01g00047	1	0
TpMuguga_01g00047	2	0
TpMuguga_01g00047	3	0
TpMuguga_01g00047	4	0
TpMuguga_01g00047	5	0
TpMuguga_01g00047	6	0
TpMuguga_01g00047	7	0
TpMuguga_01g00047	8	0
TpMuguga_01g00047	9	0
TpMuguga_01g02170	1	1.22404
TpMuguga_01g02170	2	0
TpMuguga_01g02170	3	0
TpMuguga_01g02170	4	1.83607
TpMuguga_01g02170	5	0
TpMuguga_01g02170	6	0
TpMuguga_01g02170	7	0
TpMuguga_01g02170	8	0
TpMuguga_01g02170	9	0.918033
TpMuguga_01g02170	10	0.306011
TpMuguga_01g02170	11	0.459016
TpMuguga_01g02170	12	0.153005
TpMuguga_01g02170	13	0.153005
TpMuguga_01g02605	1	0
TpMuguga_01g02605	2	0
TpMuguga_01g02605	3	0
TpMuguga_01g02605	4	0
TpMuguga_01g02605	5	0
TpMuguga_01g00055	1	0
TpMuguga_01g00055	2	0
TpMuguga_01g00055	3	0
TpMuguga_01g00055	4	0
TpMuguga_01g00055	5	0
TpMuguga_01g00055	6	0
TpMuguga_01g00055	7	0
TpMuguga_01g00055	8	0
TpMuguga_01g00055	9	0
TpMuguga_01g00055	10	0
TpMuguga_01g00054	1	4.66667
TpMuguga_01g00054	2	0
TpMuguga_01g00054	3	37.3333
TpMuguga_01g00054	4	0
TpMuguga_01g00054	5	0
TpMuguga_01g00054	6	0
TpMuguga_01g00054	7	0
TpMuguga_01g00054	8	0
TpMuguga_01g00054	9	0
TpMuguga_01g00054	10	0
TpMuguga_01g00054	11	0
TpMuguga_01g00054	12	0
TpMuguga_01g00054	13	0
TpMuguga_01g00057	1	12
TpMuguga_01g00057	2	4
TpMuguga_01g00057	3	0
TpMuguga_01g00060	1	0.916667
TpMuguga_01g00061	1	0
TpMuguga_01g00061	2	1.21739
TpMuguga_01g00061	3	0
TpMuguga_01g00061	4	0
TpMuguga_01g00061	5	0
TpMuguga_01g00061	6	0
TpMuguga_01g00062	1	2
TpMuguga_01g00064	1	0
TpMuguga_01g00064	2	0
TpMuguga_01g00064	3	6
TpMuguga_01g00064	4	0
TpMuguga_01g00064	5	0
TpMuguga_01g00063	1	0
TpMuguga_01g00063	2	0
TpMuguga_01g00063	3	0
TpMuguga_01g00063	4	0
TpMuguga_01g00063	5	0
TpMuguga_01g00063	6	0
TpMuguga_01g00063	7	0
TpMuguga_01g00063	8	0
TpMuguga_01g00065	1	0
TpMuguga_01g00065	2	0
TpMuguga_01g00065	3	0
TpMuguga_01g00065	4	0
TpMuguga_01g00065	5	0
TpMuguga_01g00065	6	0
TpMuguga_01g00065	7	0
TpMuguga_01g00065	8	13
TpMuguga_01g00065	9	0
TpMuguga_01g00065	10	0
TpMuguga_01g00065	11	0
TpMuguga_01g00065	12	0
TpMuguga_01g00066	1	0
TpMuguga_01g02310	1	0
TpMuguga_01g02310	2	0
TpMuguga_01g02310	3	0
TpMuguga_01g02310	4	0
TpMuguga_01g02310	5	0
TpMuguga_01g02310	6	0
TpMuguga_01g02310	7	0
TpMuguga_01g02310	8	0
TpMuguga_01g02310	9	0
TpMuguga_01g02310	10	12
TpMuguga_01g02310	11	0
TpMuguga_01g00071	1	1.00668
TpMuguga_01g00071	2	0
TpMuguga_01g00071	3	0
TpMuguga_01g00072	1	0
TpMuguga_01g00072	2	0
TpMuguga_01g00073	1	0
TpMuguga_01g00073	2	4.36364
TpMuguga_01g00075	1	0.0252101
TpMuguga_01g00075	2	0.10084
TpMuguga_01g00076	1	0
TpMuguga_01g00076	2	0
TpMuguga_01g00076	3	0
TpMuguga_01g00076	4	0
TpMuguga_01g00076	5	0
TpMuguga_01g00076	6	0
TpMuguga_01g00077	1	0.0043956
TpMuguga_01g00077	2	0
TpMuguga_01g00077	3	0.145055
TpMuguga_01g00078	1	0.316456
TpMuguga_01g00078	2	0
TpMuguga_01g00078	3	0
TpMuguga_01g00078	4	0
TpMuguga_01g00079	1	2.02857
TpMuguga_01g00080	1	1
TpMuguga_01g00080	2	9.5
TpMuguga_01g00081	1	0
TpMuguga_01g00082	1	1.55556
TpMuguga_01g00082	2	0
TpMuguga_01g00082	3	0.444444
TpMuguga_01g00083	1	0.796278
TpMuguga_01g00083	2	0.969638
TpMuguga_01g00084	1	0
TpMuguga_01g00084	2	0
TpMuguga_01g00084	3	0
TpMuguga_01g00086	1	0.883227
TpMuguga_01g00086	2	0.0679406
TpMuguga_01g00086	3	0.0424628
TpMuguga_01g00085	1	0
TpMuguga_01g00085	2	0
TpMuguga_01g00085	3	0.166667
TpMuguga_01g00085	4	0.5
TpMuguga_01g00085	5	0.833333
TpMuguga_01g00087	1	0
TpMuguga_01g00087	2	0
TpMuguga_01g00087	3	0
TpMuguga_01g00087	4	0
TpMuguga_01g02570	1	0.0983607
TpMuguga_01g00091	1	0
TpMuguga_01g00091	2	0
TpMuguga_01g00091	3	0
TpMuguga_01g00091	4	0
TpMuguga_01g00091	5	0
TpMuguga_01g00091	6	0
TpMuguga_01g00091	7	0
TpMuguga_01g00091	8	0
TpMuguga_01g00091	9	0
TpMuguga_01g00092	1	0
TpMuguga_01g00092	2	0
TpMuguga_01g00092	3	0
TpMuguga_01g00092	4	0
TpMuguga_01g00092	5	0
TpMuguga_01g00096	1	0.694444
TpMuguga_01g00096	2	0
TpMuguga_01g00096	3	0
TpMuguga_01g00096	4	0
TpMuguga_01g00097	1	0
TpMuguga_01g00097	2	7
TpMuguga_01g00097	3	0
TpMuguga_01g00097	4	0
TpMuguga_01g00097	5	0
TpMuguga_01g00097	6	1
TpMuguga_01g00097	7	0
TpMuguga_01g00099	1	0.52381
TpMuguga_01g00099	2	0
TpMuguga_01g00099	3	0
TpMuguga_01g00099	4	3.14286
TpMuguga_01g00099	5	0
TpMuguga_01g00099	6	0
TpMuguga_01g00099	7	0
TpMuguga_01g00099	8	0
TpMuguga_01g00099	9	0
TpMuguga_01g00099	10	0
TpMuguga_01g00102	1	0
TpMuguga_01g00102	2	0
TpMuguga_01g00102	3	0
TpMuguga_01g00103	1	0
TpMuguga_01g00103	2	0
TpMuguga_01g00103	3	1.12903
TpMuguga_01g00103	4	0.677419
TpMuguga_01g00103	5	3.6129
TpMuguga_01g00103	6	0
TpMuguga_01g00104	1	0
TpMuguga_01g00104	2	0
TpMuguga_01g00104	3	0
TpMuguga_01g00104	4	0
TpMuguga_01g00105	1	0
TpMuguga_01g00105	2	0
TpMuguga_01g00105	3	1.71429
TpMuguga_01g00105	4	5.14286
TpMuguga_01g00105	5	3.42857
TpMuguga_01g00106	1	0
TpMuguga_01g00106	2	0
TpMuguga_01g00107	1	0
TpMuguga_01g00107	2	0
TpMuguga_01g00107	3	0
TpMuguga_01g00107	4	0
TpMuguga_01g00107	5	2.25556
TpMuguga_01g00107	6	10.9667
TpMuguga_01g02240	1	0
TpMuguga_01g02240	2	0
TpMuguga_01g02240	3	0
TpMuguga_01g02240	4	0.55
TpMuguga_01g02240	5	0
TpMuguga_01g02240	6	0
TpMuguga_01g02240	7	0
TpMuguga_01g02240	8	0
TpMuguga_01g02240	9	0
TpMuguga_01g02240	10	0
TpMuguga_01g00109	1	0
TpMuguga_01g00109	2	8.75
TpMuguga_01g00109	3	0
TpMuguga_01g00109	4	0
TpMuguga_01g00109	5	0
TpMuguga_01g00109	6	0
TpMuguga_01g00108	1	0
TpMuguga_01g00108	2	0
TpMuguga_01g00108	3	0
TpMuguga_01g00110	1	0
TpMuguga_01g00113	1	0
TpMuguga_01g00113	2	0
TpMuguga_01g00113	3	5.13333
TpMuguga_01g00113	4	8.4
TpMuguga_01g00113	5	0
TpMuguga_01g00113	6	0
TpMuguga_01g00112	1	0.0265487
TpMuguga_01g00112	2	0
TpMuguga_01g02110	1	0.0784314
TpMuguga_01g02110	2	0
TpMuguga_01g02110	3	0.339869
TpMuguga_01g00115	1	5
TpMuguga_01g00115	2	0
TpMuguga_01g00115	3	0
TpMuguga_01g00115	4	0
TpMuguga_01g00115	5	0
TpMuguga_01g00115	6	0
TpMuguga_01g00115	7	0
TpMuguga_01g00115	8	0
TpMuguga_01g00118	1	6.85714
TpMuguga_01g00118	2	1.71429
TpMuguga_01g00118	3	0
TpMuguga_01g00118	4	0
TpMuguga_01g00118	5	0
TpMuguga_01g00118	6	0
TpMuguga_01g00118	7	0
TpMuguga_01g00118	8	0
TpMuguga_01g00118	9	0
TpMuguga_01g00118	10	0
TpMuguga_01g00118	11	0
TpMuguga_01g02070	1	0
TpMuguga_01g02070	2	0
TpMuguga_01g02070	3	0
TpMuguga_01g02070	4	0
TpMuguga_01g02070	5	0
TpMuguga_01g02070	6	0
TpMuguga_01g02070	7	0
TpMuguga_01g02070	8	0
TpMuguga_01g02070	9	0
TpMuguga_01g02070	10	0
TpMuguga_01g02070	11	0
TpMuguga_01g02070	12	0
TpMuguga_01g02070	13	0
TpMuguga_01g02070	14	0
TpMuguga_01g02070	15	0
TpMuguga_01g02070	16	0
TpMuguga_01g02070	17	0
TpMuguga_01g02070	18	0
TpMuguga_01g02070	19	0
TpMuguga_01g02070	20	0
TpMuguga_01g02070	21	0
TpMuguga_01g02070	22	0
TpMuguga_01g02070	23	0
TpMuguga_01g00119	1	7.5
TpMuguga_01g00119	2	0
TpMuguga_01g00119	3	0
TpMuguga_01g00119	4	0
TpMuguga_01g00119	5	0
TpMuguga_01g00119	6	0
TpMuguga_01g00119	7	0
TpMuguga_01g00119	8	0
TpMuguga_01g00119	9	5
TpMuguga_01g00124	1	0
TpMuguga_01g00124	2	0
TpMuguga_01g00124	3	0
TpMuguga_01g00124	4	0
TpMuguga_01g00125	1	0.534247
TpMuguga_01g00125	2	7.31507
TpMuguga_01g00125	3	5.50685
TpMuguga_01g00125	4	3
TpMuguga_01g00125	5	0
TpMuguga_01g00125	6	0
TpMuguga_01g00125	7	0
TpMuguga_01g00125	8	0
TpMuguga_01g00126	1	0
TpMuguga_01g00126	2	0
TpMuguga_01g00126	3	0
TpMuguga_01g00126	4	0
TpMuguga_01g00126	5	0
TpMuguga_01g00126	6	0
TpMuguga_01g00126	7	0
TpMuguga_01g00126	8	0
TpMuguga_01g00126	9	0
TpMuguga_01g00127	1	0
TpMuguga_01g00127	2	0
TpMuguga_01g00128	1	0.0214592
TpMuguga_01g00128	2	0
TpMuguga_01g00128	3	0
TpMuguga_01g00128	4	0
TpMuguga_01g00129	1	0
TpMuguga_01g00129	2	0.205882
TpMuguga_01g00129	3	0
TpMuguga_01g00129	4	0
TpMuguga_01g00129	5	0
TpMuguga_01g00129	6	0
TpMuguga_01g00130	1	0.158311
TpMuguga_01g00130	2	0
TpMuguga_01g00130	3	0
TpMuguga_01g00130	4	0.158311
TpMuguga_01g00130	5	0
TpMuguga_01g00130	6	0
TpMuguga_01g00130	7	0.0949868
TpMuguga_01g00130	8	0
TpMuguga_01g00130	9	0
TpMuguga_01g00130	10	0
TpMuguga_01g00130	11	0
TpMuguga_01g00132	1	0
TpMuguga_01g00132	2	0
TpMuguga_01g00132	3	0
TpMuguga_01g00132	4	0
TpMuguga_01g00132	5	0
TpMuguga_01g00138	1	24
TpMuguga_01g00137	1	0.134328
TpMuguga_01g00137	2	0.223881
TpMuguga_01g00136	1	3.408
TpMuguga_01g00136	2	0.288
TpMuguga_01g00136	3	0.24
TpMuguga_01g00136	4	1.152
TpMuguga_01g00136	5	0.528
TpMuguga_01g00139	1	0
TpMuguga_01g00139	2	0.168224
TpMuguga_01g00139	3	0.224299
TpMuguga_01g00139	4	0.560748
TpMuguga_01g00139	5	6.33645
TpMuguga_01g00140	1	0.562353
TpMuguga_01g00140	2	0.788235
TpMuguga_01g00140	3	0.632941
TpMuguga_01g02465	1	0
TpMuguga_01g02465	2	6.03571
TpMuguga_01g02465	3	0.464286
TpMuguga_01g02465	4	0
TpMuguga_01g02465	5	0
TpMuguga_01g02465	6	0
TpMuguga_01g02465	7	0.232143
TpMuguga_01g02465	8	0
TpMuguga_01g02465	9	0
TpMuguga_01g02465	10	0
TpMuguga_01g02465	11	0
TpMuguga_01g02465	12	0
TpMuguga_01g00145	1	0
TpMuguga_01g00145	2	0
TpMuguga_01g00145	3	0
TpMuguga_01g00145	4	0
TpMuguga_01g02200	1	0
TpMuguga_01g02200	2	0
TpMuguga_01g02200	3	0
TpMuguga_01g02200	4	0
TpMuguga_01g02200	5	0
TpMuguga_01g02200	6	0
TpMuguga_01g02200	7	0
TpMuguga_01g02200	8	0
TpMuguga_01g02200	9	0
TpMuguga_01g00148	1	0
TpMuguga_01g00148	2	0
TpMuguga_01g00148	3	0
TpMuguga_01g00148	4	0
TpMuguga_01g00148	5	0
TpMuguga_01g00148	6	0
TpMuguga_01g00148	7	0
TpMuguga_01g00148	8	0
TpMuguga_01g00148	9	0
TpMuguga_01g00149	1	0
TpMuguga_01g00149	2	0
TpMuguga_01g00149	3	0
TpMuguga_01g00149	4	0
TpMuguga_01g00149	5	0
TpMuguga_01g00150	1	0
TpMuguga_01g00150	2	0.156028
TpMuguga_01g00150	3	0
TpMuguga_01g00150	4	0.286052
TpMuguga_01g00150	5	0.182033
TpMuguga_01g00150	6	1.14421
TpMuguga_01g00150	7	1.01418
TpMuguga_01g00150	8	1.14421
TpMuguga_01g00150	9	2.80851
TpMuguga_01g00150	10	4.10875
TpMuguga_01g00151	1	0
TpMuguga_01g00151	2	0
TpMuguga_01g00151	3	0
TpMuguga_01g00151	4	0
TpMuguga_01g00151	5	0
TpMuguga_01g00151	6	0
TpMuguga_01g00151	7	0
TpMuguga_01g00151	8	0
TpMuguga_01g00151	9	0
TpMuguga_01g00151	10	0
TpMuguga_01g02625	1	0.178571
TpMuguga_01g02625	2	0.178571
TpMuguga_01g02625	3	0
TpMuguga_01g02625	4	0.178571
TpMuguga_01g00153	1	0
TpMuguga_01g00155	1	0.104673
TpMuguga_01g00155	2	0.0523364
TpMuguga_01g00155	3	0
TpMuguga_01g00155	4	0
TpMuguga_01g00155	5	0.798131
TpMuguga_01g00155	6	4.99813
TpMuguga_01g00156	1	0.185841
TpMuguga_01g00156	2	0
TpMuguga_01g00157	1	0.984615
TpMuguga_01g00158	1	0
TpMuguga_01g00158	2	0
TpMuguga_01g00158	3	0
TpMuguga_01g00158	4	0
TpMuguga_01g00158	5	0
TpMuguga_01g00159	1	0
TpMuguga_01g00159	2	0
TpMuguga_01g00159	3	0
TpMuguga_01g00159	4	0.168067
TpMuguga_01g00161	1	1.09756
TpMuguga_01g00161	2	0.439024
TpMuguga_01g00162	1	0
TpMuguga_01g00162	2	0
TpMuguga_01g00162	3	0
TpMuguga_01g00162	4	7.95455
TpMuguga_01g00162	5	9.22727
TpMuguga_01g00162	6	3.18182
TpMuguga_01g00163	1	3.32143
TpMuguga_01g00163	2	0.107143
TpMuguga_01g00164	1	0
TpMuguga_01g00164	2	0
TpMuguga_01g00164	3	0
TpMuguga_01g00164	4	0
TpMuguga_01g00164	5	0
TpMuguga_01g00164	6	1.91176
TpMuguga_01g00164	7	0
TpMuguga_01g00164	8	2.5
TpMuguga_01g00164	9	2.20588
TpMuguga_01g00165	1	1.11905
TpMuguga_01g00166	1	0
TpMuguga_01g00166	2	0
TpMuguga_01g00166	3	0
TpMuguga_01g00166	4	0
TpMuguga_01g00166	5	0
TpMuguga_01g00166	6	0
TpMuguga_01g00166	7	0
TpMuguga_01g00166	8	0
TpMuguga_01g00166	9	0
TpMuguga_01g00167	1	0
TpMuguga_01g00167	2	0
TpMuguga_01g00168	1	0.166667
TpMuguga_01g02120	1	0
TpMuguga_01g02120	2	0
TpMuguga_01g02120	3	0
TpMuguga_01g02120	4	0
TpMuguga_01g02120	5	0
TpMuguga_01g02120	6	0.863636
TpMuguga_01g02120	7	0
TpMuguga_01g00171	1	0
TpMuguga_01g00173	1	0
TpMuguga_01g00173	2	0
TpMuguga_01g00173	3	0
TpMuguga_01g00172	1	0
TpMuguga_01g00172	2	0
TpMuguga_01g00172	3	0
TpMuguga_01g00172	4	0
TpMuguga_01g00175	1	9.94286
TpMuguga_01g00175	2	0
TpMuguga_01g00175	3	1.88571
TpMuguga_01g00175	4	0
TpMuguga_01g00175	5	0
TpMuguga_01g00174	1	1.43182
TpMuguga_01g00174	2	0.0681818
TpMuguga_01g00176	1	0
TpMuguga_01g00176	2	3.10811
TpMuguga_01g00176	3	0
TpMuguga_01g00176	4	0.405405
TpMuguga_01g00179	1	0.666667
TpMuguga_01g00179	2	0
TpMuguga_01g00179	3	0
TpMuguga_01g00181	1	1.5
TpMuguga_01g00181	2	4.5
TpMuguga_01g00182	1	0.0625
TpMuguga_01g00182	2	0.1875
TpMuguga_01g00182	3	0
TpMuguga_01g00182	4	0
TpMuguga_01g00182	5	0
TpMuguga_01g00182	6	0
TpMuguga_01g00182	7	0.0625
TpMuguga_01g00182	8	0
TpMuguga_01g00184	1	0
TpMuguga_01g00184	2	0
TpMuguga_01g00185	1	0
TpMuguga_01g00185	2	0.424242
TpMuguga_01g00185	3	2.75758
TpMuguga_01g00185	4	0
TpMuguga_01g00185	5	0
TpMuguga_01g00185	6	0
TpMuguga_01g00186	1	0
TpMuguga_01g00186	2	0
TpMuguga_01g00186	3	0
TpMuguga_01g00186	4	0
TpMuguga_01g00186	5	0
TpMuguga_01g00186	6	0
TpMuguga_01g00186	7	0
TpMuguga_01g00186	8	0
TpMuguga_01g00186	9	0
TpMuguga_01g00186	10	0
TpMuguga_01g00186	11	4
TpMuguga_01g00187	1	0
TpMuguga_01g00188	1	0
TpMuguga_01g00190	1	0.333333
TpMuguga_01g00190	2	0
TpMuguga_01g00189	1	0
TpMuguga_01g00189	2	1.10714
TpMuguga_01g00191	1	0
TpMuguga_01g00191	2	0
TpMuguga_01g00191	3	0
TpMuguga_01g00191	4	0
TpMuguga_01g00192	1	0
TpMuguga_01g00193	1	0
TpMuguga_01g00193	2	0
TpMuguga_01g00193	3	0
TpMuguga_01g00193	4	0
TpMuguga_01g00193	5	0
TpMuguga_01g00193	6	0
TpMuguga_01g00193	7	0
TpMuguga_01g00193	8	0
TpMuguga_01g00195	1	0
TpMuguga_01g00195	2	0
TpMuguga_01g00195	3	0
TpMuguga_01g02045	1	0
TpMuguga_01g02045	2	0
TpMuguga_01g02045	3	0
TpMuguga_01g02045	4	0
TpMuguga_01g00196	1	0
TpMuguga_01g00196	2	0
TpMuguga_01g00197	1	0
TpMuguga_01g00197	2	0
TpMuguga_01g00197	3	0
TpMuguga_01g00197	4	0
TpMuguga_01g00197	5	0
TpMuguga_01g00197	6	0
TpMuguga_01g00197	7	0
TpMuguga_01g00197	8	0
TpMuguga_01g00198	1	0
TpMuguga_01g00199	1	0
TpMuguga_01g00199	2	0
TpMuguga_01g00200	1	0
TpMuguga_01g00201	1	0
TpMuguga_01g00201	2	0
TpMuguga_01g00201	3	0
TpMuguga_01g00201	4	0
TpMuguga_01g00201	5	2.4
TpMuguga_01g00202	1	0
TpMuguga_01g00202	2	0
TpMuguga_01g00202	3	0
TpMuguga_01g00202	4	0
TpMuguga_01g00202	5	0
TpMuguga_01g00202	6	0
TpMuguga_01g00202	7	0
TpMuguga_01g00202	8	2
TpMuguga_01g00202	9	0
TpMuguga_01g00202	10	0
TpMuguga_01g00202	11	0
TpMuguga_01g00202	12	24
TpMuguga_01g00202	13	38
TpMuguga_01g02055	1	0
TpMuguga_01g02055	2	0
TpMuguga_01g02055	3	0
TpMuguga_01g02055	4	0
TpMuguga_01g02055	5	0
TpMuguga_01g02055	6	0
TpMuguga_01g02055	7	0
TpMuguga_01g02055	8	0
TpMuguga_01g02055	9	0
TpMuguga_01g02055	10	0
TpMuguga_01g02055	11	0
TpMuguga_01g02055	12	0
TpMuguga_01g02055	13	0
TpMuguga_01g02055	14	0
TpMuguga_01g02055	15	7.98186
TpMuguga_01g00206	1	0
TpMuguga_01g00206	2	0
TpMuguga_01g00206	3	0
TpMuguga_01g00206	4	0
TpMuguga_01g00207	1	0
TpMuguga_01g00208	1	0
TpMuguga_01g00208	2	0
TpMuguga_01g00208	3	0
TpMuguga_01g00208	4	0
TpMuguga_01g00208	5	0
TpMuguga_01g00209	1	0
TpMuguga_01g00209	2	0
TpMuguga_01g00210	1	0
TpMuguga_01g00210	2	0
TpMuguga_01g00210	3	0
TpMuguga_01g00210	4	0
TpMuguga_01g00210	5	0
TpMuguga_01g02015	1	0
TpMuguga_01g02015	2	0
TpMuguga_01g02015	3	0
TpMuguga_01g02015	4	0
TpMuguga_01g02015	5	0
TpMuguga_01g02015	6	0
TpMuguga_01g02015	7	0
TpMuguga_01g02355	1	0
TpMuguga_01g02355	2	0
TpMuguga_01g00213	1	0
TpMuguga_01g00214	1	0.571429
TpMuguga_01g02585	1	0
TpMuguga_01g02585	2	0
TpMuguga_01g02585	3	0
TpMuguga_01g02585	4	0
TpMuguga_01g02585	5	0
TpMuguga_01g02585	6	0
TpMuguga_01g02585	7	0
TpMuguga_01g02585	8	0
TpMuguga_01g02780	1	0
TpMuguga_01g02780	2	0
TpMuguga_01g02780	3	0
TpMuguga_01g02780	4	0
TpMuguga_01g02780	5	0
TpMuguga_01g00219	1	0
TpMuguga_01g00219	2	0
TpMuguga_01g00219	3	0
TpMuguga_01g00219	4	0
TpMuguga_01g00219	5	0
TpMuguga_01g00219	6	10
TpMuguga_01g00219	7	0
TpMuguga_01g00219	8	0
TpMuguga_01g00219	9	0
TpMuguga_01g00220	1	0
TpMuguga_01g00222	1	0
TpMuguga_01g00222	2	0
TpMuguga_01g00222	3	0
TpMuguga_01g00222	4	0
TpMuguga_01g00222	5	0
TpMuguga_01g00222	6	0
TpMuguga_01g00222	7	0
TpMuguga_01g00222	8	0
TpMuguga_01g00222	9	0
TpMuguga_01g00222	10	0
TpMuguga_01g00222	11	0
TpMuguga_01g00222	12	0
TpMuguga_01g00224	1	0.324324
TpMuguga_01g00224	2	1.72973
TpMuguga_01g00224	3	0.648649
TpMuguga_01g00223	1	0
TpMuguga_01g00223	2	0
TpMuguga_01g00223	3	0
TpMuguga_01g00223	4	0
TpMuguga_01g00223	5	0
TpMuguga_01g00223	6	0
TpMuguga_01g00223	7	0
TpMuguga_01g00223	8	0
TpMuguga_01g00223	9	0
TpMuguga_01g00223	10	0
TpMuguga_01g00223	11	0
TpMuguga_01g00223	12	0
TpMuguga_01g00223	13	0
TpMuguga_01g00223	14	0
TpMuguga_01g00225	1	0.326923
TpMuguga_01g00226	1	4
TpMuguga_01g00227	1	0
TpMuguga_01g00227	2	0
TpMuguga_01g00227	3	0
TpMuguga_01g00227	4	4.66667
TpMuguga_01g00227	5	0
TpMuguga_01g02025	1	0
TpMuguga_01g02025	2	0
TpMuguga_01g02025	3	5.25
TpMuguga_01g02025	4	0
TpMuguga_01g02025	5	0
TpMuguga_01g02025	6	0
TpMuguga_01g00230	1	0
TpMuguga_01g00230	2	0
TpMuguga_01g00231	1	5.29412
TpMuguga_01g00231	2	3.17647
TpMuguga_01g00231	3	0
TpMuguga_01g00231	4	3.17647
TpMuguga_01g00231	5	0
TpMuguga_01g00231	6	0
TpMuguga_01g00231	7	6.88235
TpMuguga_01g00231	8	8.47059
TpMuguga_01g00232	1	0.829268
TpMuguga_01g00233	1	0
TpMuguga_01g00233	2	0
TpMuguga_01g00235	1	0.888889
TpMuguga_01g00237	1	0
TpMuguga_01g00237	2	0
TpMuguga_01g00237	3	1.125
TpMuguga_01g00237	4	0.375
TpMuguga_01g00237	5	7.875
TpMuguga_01g00238	1	0
TpMuguga_01g00238	2	0
TpMuguga_01g00238	3	0.0952381
TpMuguga_01g00240	1	0
TpMuguga_01g00240	2	0
TpMuguga_01g00240	3	0
TpMuguga_01g00240	4	0
TpMuguga_01g00241	1	0
TpMuguga_01g00241	2	0
TpMuguga_01g00241	3	0
TpMuguga_01g00241	4	0
TpMuguga_01g00241	5	0
TpMuguga_01g00241	6	0
TpMuguga_01g00241	7	0
TpMuguga_01g00242	1	0
TpMuguga_01g00242	2	0
TpMuguga_01g00242	3	0
TpMuguga_01g00242	4	0
TpMuguga_01g00242	5	0
TpMuguga_01g00242	6	0
TpMuguga_01g00242	7	0
TpMuguga_01g00242	8	0
TpMuguga_01g00243	1	0
TpMuguga_01g00243	2	0
TpMuguga_01g00244	1	0.491228
TpMuguga_01g00244	2	0
TpMuguga_01g00244	3	0.140351
TpMuguga_01g00245	1	0
TpMuguga_01g00246	1	0
TpMuguga_01g00246	2	0
TpMuguga_01g00247	1	0
TpMuguga_01g00247	2	0
TpMuguga_01g00247	3	0
TpMuguga_01g00247	4	0
TpMuguga_01g00247	5	0
TpMuguga_01g00247	6	0
TpMuguga_01g00247	7	0
TpMuguga_01g00247	8	0
TpMuguga_01g00247	9	0
TpMuguga_01g00247	10	0
TpMuguga_01g00247	11	0
TpMuguga_01g00248	1	7.5
TpMuguga_01g00248	2	0
TpMuguga_01g00248	3	6
TpMuguga_01g00248	4	0
TpMuguga_01g00248	5	0
TpMuguga_01g00249	1	0
TpMuguga_01g00249	2	0
TpMuguga_01g00249	3	0.224138
TpMuguga_01g00249	4	0.327586
TpMuguga_01g00250	1	0
TpMuguga_01g00250	2	0.161616
TpMuguga_01g00250	3	0
TpMuguga_01g00250	4	0
TpMuguga_01g00250	5	0
TpMuguga_01g00250	6	0
TpMuguga_01g00250	7	0
TpMuguga_01g00251	1	0
TpMuguga_01g00251	2	0
TpMuguga_01g00251	3	0
TpMuguga_01g00251	4	0
TpMuguga_01g00251	5	4.5
TpMuguga_01g00252	1	0
TpMuguga_01g00252	2	1.14286
TpMuguga_01g00252	3	0
TpMuguga_01g00252	4	0.761905
TpMuguga_01g00252	5	0
TpMuguga_01g00252	6	0
TpMuguga_01g00252	7	0.952381
TpMuguga_01g00253	1	6.04265
TpMuguga_01g00253	2	0.63981
TpMuguga_01g00253	3	0.971564
TpMuguga_01g00253	4	0.7109
TpMuguga_01g00254	1	1.38028
TpMuguga_01g00254	2	0
TpMuguga_01g00254	3	0.0985915
TpMuguga_01g00254	4	1.41315
TpMuguga_01g00254	5	1.01878
TpMuguga_01g00254	6	0.887324
TpMuguga_01g00255	1	0
TpMuguga_01g00255	2	0
TpMuguga_01g00255	3	0
TpMuguga_01g00255	4	0
TpMuguga_01g00257	1	0
TpMuguga_01g02275	1	0
TpMuguga_01g02275	2	0
TpMuguga_01g00262	1	0
TpMuguga_01g00262	2	0
TpMuguga_01g00262	3	0
TpMuguga_01g00262	4	0
TpMuguga_01g00262	5	0
TpMuguga_01g00262	6	0
TpMuguga_01g00262	7	0
TpMuguga_01g00264	1	0.026087
TpMuguga_01g00264	2	0.0782609
TpMuguga_01g00265	1	1.33333
TpMuguga_01g00265	2	0
TpMuguga_01g00266	1	0
TpMuguga_01g00266	2	0
TpMuguga_01g00267	1	0
TpMuguga_01g00267	2	0
TpMuguga_01g00267	3	0
TpMuguga_01g00267	4	0
TpMuguga_01g00268	1	0
TpMuguga_01g00269	1	0
TpMuguga_01g00269	2	0
TpMuguga_01g00269	3	0
TpMuguga_01g00269	4	3.66667
TpMuguga_01g00269	5	0
TpMuguga_01g00269	6	0
TpMuguga_01g00269	7	0
TpMuguga_01g00269	8	7.33333
TpMuguga_01g00269	9	0
TpMuguga_01g00269	10	0
TpMuguga_01g00270	1	0
TpMuguga_01g00270	2	0
TpMuguga_01g00271	1	0
TpMuguga_01g00271	2	0
TpMuguga_01g02345	1	0
TpMuguga_01g02345	2	0
TpMuguga_01g02345	3	0
TpMuguga_01g02345	4	0
TpMuguga_01g02345	5	0
TpMuguga_01g02345	6	0
TpMuguga_01g02345	7	0
TpMuguga_01g00272	1	0
TpMuguga_01g00272	2	0
TpMuguga_01g00272	3	0
TpMuguga_01g00272	4	0.330189
TpMuguga_01g00277	1	0
TpMuguga_01g00277	2	0
TpMuguga_01g00277	3	0.111111
TpMuguga_01g00277	4	0
TpMuguga_01g00276	1	0
TpMuguga_01g00276	2	0.636364
TpMuguga_01g00278	1	0
TpMuguga_01g00278	2	0
TpMuguga_01g00278	3	0
TpMuguga_01g00278	4	0
TpMuguga_01g00278	5	0
TpMuguga_01g00278	6	0
TpMuguga_01g00278	7	0
TpMuguga_01g00278	8	0
TpMuguga_01g00278	9	0
TpMuguga_01g00278	10	0
TpMuguga_01g00278	11	0
TpMuguga_01g00278	12	0
TpMuguga_01g00278	13	0
TpMuguga_01g00279	1	11.2
TpMuguga_01g00279	2	0
TpMuguga_01g00279	3	1.6
TpMuguga_01g00280	1	0
TpMuguga_01g00281	1	0
TpMuguga_01g00281	2	0
TpMuguga_01g00281	3	0
TpMuguga_01g00281	4	0
TpMuguga_01g00281	5	0
TpMuguga_01g00281	6	0
TpMuguga_01g00282	1	10
TpMuguga_01g00282	2	0
TpMuguga_01g00282	3	0
TpMuguga_01g00282	4	0
TpMuguga_01g00283	1	0.0153218
TpMuguga_01g00283	2	0.306435
TpMuguga_01g00283	3	1.48876
TpMuguga_01g00283	4	0.459653
TpMuguga_01g00284	1	0
TpMuguga_01g00284	2	0
TpMuguga_01g00284	3	0
TpMuguga_01g00284	4	0
TpMuguga_01g00284	5	0
TpMuguga_01g00284	6	0
TpMuguga_01g00284	7	0
TpMuguga_01g00284	8	0
TpMuguga_01g00284	9	0
TpMuguga_01g00285	1	1.47541
TpMuguga_01g00285	2	0
TpMuguga_01g00285	3	0
TpMuguga_01g00285	4	0.491803
TpMuguga_01g00285	5	0.786885
TpMuguga_01g00286	1	0
TpMuguga_01g00286	2	0
TpMuguga_01g00286	3	0
TpMuguga_01g00286	4	0
TpMuguga_01g00286	5	0
TpMuguga_01g00286	6	0
TpMuguga_01g00287	1	2.4
TpMuguga_01g00287	2	1.4
TpMuguga_01g00287	3	0.8
TpMuguga_01g00287	4	0.2
TpMuguga_01g00287	5	0
TpMuguga_01g00290	1	0
TpMuguga_01g00290	2	0
TpMuguga_01g00290	3	0
TpMuguga_01g00290	4	0
TpMuguga_01g00290	5	0
TpMuguga_01g00290	6	0
TpMuguga_01g00290	7	0
TpMuguga_01g00290	8	0
TpMuguga_01g00289	1	0
TpMuguga_01g00289	2	0
TpMuguga_01g00289	3	0
TpMuguga_01g00289	4	0
TpMuguga_01g00289	5	0
TpMuguga_01g00289	6	0.972881
TpMuguga_01g00292	1	0.0732558
TpMuguga_01g00292	2	0.0271318
TpMuguga_01g00292	3	0.00271318
TpMuguga_01g00292	4	0.00271318
TpMuguga_01g00292	5	0
TpMuguga_01g00292	6	0
TpMuguga_01g00291	1	0
TpMuguga_01g00291	2	0.913462
TpMuguga_01g00291	3	1.34615
TpMuguga_01g00291	4	1.63462
TpMuguga_01g02155	1	0
TpMuguga_01g02685	1	0.452675
TpMuguga_01g02685	2	0
TpMuguga_01g02685	3	0
TpMuguga_01g02685	4	0
TpMuguga_01g02685	5	0
TpMuguga_01g02685	6	0.271605
TpMuguga_01g02685	7	0.090535
TpMuguga_01g02685	8	0
TpMuguga_01g02685	9	0.271605
TpMuguga_01g02685	10	2.26337
TpMuguga_01g00297	1	0.146341
TpMuguga_01g00297	2	0.054878
TpMuguga_01g02875	1	0
TpMuguga_01g02875	2	0
TpMuguga_01g02875	3	0
TpMuguga_01g02875	4	0
TpMuguga_01g02875	5	0
TpMuguga_01g02875	6	0
TpMuguga_01g02875	7	0
TpMuguga_01g02875	8	0
TpMuguga_01g00301	1	0.666667
TpMuguga_01g00301	2	0
TpMuguga_01g00301	3	0
TpMuguga_01g00301	4	2
TpMuguga_01g00301	5	5.33333
TpMuguga_01g00302	1	0
TpMuguga_01g00302	2	0
TpMuguga_01g00302	3	5.92593
TpMuguga_01g00302	4	0.592593
TpMuguga_01g00302	5	0
TpMuguga_01g00302	6	6.51852
TpMuguga_01g00302	7	0
TpMuguga_01g00304	1	0
TpMuguga_01g00304	2	0
TpMuguga_01g00304	3	0
TpMuguga_01g00303	1	0
TpMuguga_01g00303	2	0
TpMuguga_01g00303	3	0
TpMuguga_01g00303	4	0
TpMuguga_01g00303	5	0
TpMuguga_01g00303	6	1.23077
TpMuguga_01g00303	7	0
TpMuguga_01g02445	1	0
TpMuguga_01g02445	2	0
TpMuguga_01g00305	1	0
TpMuguga_01g00305	2	0.166667
TpMuguga_01g00305	3	0
TpMuguga_01g00305	4	0
TpMuguga_01g00308	1	0.264151
TpMuguga_01g00308	2	0
TpMuguga_01g00308	3	0
TpMuguga_01g00308	4	0
TpMuguga_01g00308	5	0
TpMuguga_01g00308	6	1.18868
TpMuguga_01g02410	1	0
TpMuguga_01g02410	2	0
TpMuguga_01g02410	3	0
TpMuguga_01g02410	4	0
TpMuguga_01g02410	5	0
TpMuguga_01g00313	1	1.66667
TpMuguga_01g00313	2	0
TpMuguga_01g00313	3	3.33333
TpMuguga_01g00313	4	0
TpMuguga_01g00313	5	1.66667
TpMuguga_01g00313	6	0
TpMuguga_01g00313	7	0
TpMuguga_01g00313	8	8.33333
TpMuguga_01g00313	9	6.66667
TpMuguga_01g00315	1	0.143153
TpMuguga_01g00314	1	0
TpMuguga_01g00314	2	0
TpMuguga_01g00314	3	0
TpMuguga_01g00314	4	0
TpMuguga_01g00314	5	0
TpMuguga_01g00314	6	0.103896
TpMuguga_01g00314	7	11.013
TpMuguga_01g00316	1	0
TpMuguga_01g00316	2	1.96154
TpMuguga_01g00316	3	0
TpMuguga_01g00316	4	2.61538
TpMuguga_01g00316	5	0
TpMuguga_01g00316	6	0
TpMuguga_01g00316	7	0
TpMuguga_01g00316	8	0
TpMuguga_01g00316	9	0
TpMuguga_01g00316	10	0
TpMuguga_01g00316	11	0
TpMuguga_01g00316	12	0
TpMuguga_01g00316	13	0
TpMuguga_01g00316	14	0
TpMuguga_01g00316	15	0
TpMuguga_01g00316	16	0
TpMuguga_01g02145	1	6.08
TpMuguga_01g02145	2	0
TpMuguga_01g02145	3	1.92
TpMuguga_01g02145	4	0
TpMuguga_01g02145	5	0
TpMuguga_01g02145	6	0
TpMuguga_01g02145	7	0
TpMuguga_01g00320	1	0
TpMuguga_01g00320	2	0.132231
TpMuguga_01g00320	3	0.867769
TpMuguga_01g00320	4	1.90083
TpMuguga_01g00322	1	1.86408
TpMuguga_01g00321	1	0.272727
TpMuguga_01g00321	2	0
TpMuguga_01g00323	1	0
TpMuguga_01g00324	1	0.595813
TpMuguga_01g00324	2	0.990338
TpMuguga_01g00324	3	0.748792
TpMuguga_01g00324	4	0.845411
TpMuguga_01g00326	1	0.818182
TpMuguga_01g00326	2	0.636364
TpMuguga_01g00327	1	0
TpMuguga_01g00327	2	0
TpMuguga_01g00327	3	0
TpMuguga_01g00327	4	2.00383
TpMuguga_01g00329	1	2.68359
TpMuguga_01g00329	2	1.75486
TpMuguga_01g00329	3	1.66847
TpMuguga_01g00329	4	0.99892
TpMuguga_01g00330	1	0
TpMuguga_01g00330	2	1.59677
TpMuguga_01g00330	3	9.79839
TpMuguga_01g00330	4	14.8065
TpMuguga_01g00330	5	0.145161
TpMuguga_01g00330	6	0.217742
TpMuguga_01g00330	7	0
TpMuguga_01g00330	8	0.580645
TpMuguga_01g00331	1	0.27907
TpMuguga_01g00331	2	0.948837
TpMuguga_01g00332	1	0
TpMuguga_01g00332	2	0
TpMuguga_01g00332	3	0
TpMuguga_01g00332	4	0
TpMuguga_01g00332	5	0
TpMuguga_01g00333	1	0
TpMuguga_01g00333	2	0
TpMuguga_01g00335	1	0
TpMuguga_01g00335	2	0
TpMuguga_01g00335	3	0
TpMuguga_01g00335	4	0
TpMuguga_01g00335	5	0
TpMuguga_01g00335	6	0
TpMuguga_01g00335	7	0
TpMuguga_01g00336	1	0.147059
TpMuguga_01g00337	1	0.282982
TpMuguga_01g00339	1	3.01238
TpMuguga_01g00339	2	4.4644
TpMuguga_01g00339	3	0.606811
TpMuguga_01g00339	4	0.0650155
TpMuguga_01g00339	5	0
TpMuguga_01g00339	6	0.498452
TpMuguga_01g00340	1	0
TpMuguga_01g00341	1	0.736196
TpMuguga_01g00341	2	0
TpMuguga_01g00341	3	0
TpMuguga_01g00341	4	0
TpMuguga_01g00341	5	0
TpMuguga_01g00341	6	0
TpMuguga_01g00341	7	0
TpMuguga_01g00343	1	0
TpMuguga_01g00343	2	0
TpMuguga_01g00343	3	0
TpMuguga_01g00343	4	0
TpMuguga_01g00343	5	0
TpMuguga_01g00343	6	2.28571
TpMuguga_01g00343	7	6.85714
TpMuguga_01g00344	1	0
TpMuguga_01g00344	2	0
TpMuguga_01g00344	3	0
TpMuguga_01g00344	4	0
TpMuguga_01g00344	5	0
TpMuguga_01g00344	6	0
TpMuguga_01g00344	7	0
TpMuguga_01g00346	1	1.395
TpMuguga_01g00346	2	1.5
TpMuguga_01g00347	1	0
TpMuguga_01g00347	2	0
TpMuguga_01g00347	3	1.66667
TpMuguga_01g00347	4	4.44444
TpMuguga_01g00350	1	0.228571
TpMuguga_01g00350	2	0.457143
TpMuguga_01g00350	3	0
TpMuguga_01g00350	4	0
TpMuguga_01g00350	5	0
TpMuguga_01g00350	6	0.685714
TpMuguga_01g00350	7	0
TpMuguga_01g00349	1	0.909091
TpMuguga_01g00349	2	1.27273
TpMuguga_01g00349	3	0.545455
TpMuguga_01g00352	1	2.2
TpMuguga_01g00352	2	0
TpMuguga_01g02505	1	1.12903
TpMuguga_01g02505	2	0.645161
TpMuguga_01g02505	3	0
TpMuguga_01g02505	4	0
TpMuguga_01g02505	5	0
TpMuguga_01g02505	6	0
TpMuguga_01g02505	7	0
TpMuguga_01g02505	8	0
TpMuguga_01g02505	9	0
TpMuguga_01g00356	1	0
TpMuguga_01g00356	2	0
TpMuguga_01g00356	3	0
TpMuguga_01g00356	4	0
TpMuguga_01g00357	1	25.5
TpMuguga_01g00357	2	0
TpMuguga_01g00358	1	0
TpMuguga_01g00358	2	0
TpMuguga_01g00358	3	0
TpMuguga_01g02005	1	0
TpMuguga_01g02005	2	0
TpMuguga_01g02005	3	0
TpMuguga_01g02005	4	0
TpMuguga_01g02005	5	0
TpMuguga_01g02005	6	0
TpMuguga_01g02005	7	0
TpMuguga_01g00362	1	0
TpMuguga_01g00362	2	0
TpMuguga_01g00362	3	0
TpMuguga_01g00362	4	0
TpMuguga_01g00362	5	0
TpMuguga_01g00362	6	0
TpMuguga_01g00362	7	0
TpMuguga_01g00362	8	0
TpMuguga_01g00362	9	0
TpMuguga_01g00364	1	0
TpMuguga_01g00364	2	0
TpMuguga_01g00364	3	5
TpMuguga_01g00364	4	0
TpMuguga_01g00365	1	2.25
TpMuguga_01g00366	1	0
TpMuguga_01g00366	2	0
TpMuguga_01g00366	3	13
TpMuguga_01g00366	4	0
TpMuguga_01g00366	5	0
TpMuguga_01g00366	6	0
TpMuguga_01g00366	7	0
TpMuguga_01g00366	8	0
TpMuguga_01g00366	9	0
TpMuguga_01g00366	10	0
TpMuguga_01g00366	11	0
TpMuguga_01g00366	12	0
TpMuguga_01g00368	1	0
TpMuguga_01g00368	2	0
TpMuguga_01g00368	3	0
TpMuguga_01g00368	4	0
TpMuguga_01g00368	5	0
TpMuguga_01g00368	6	0
TpMuguga_01g00368	7	0
TpMuguga_01g00368	8	0
TpMuguga_01g00369	1	6
TpMuguga_01g00369	2	0
TpMuguga_01g00369	3	0
TpMuguga_01g00369	4	1.8
TpMuguga_01g00369	5	0
TpMuguga_01g00370	1	0
TpMuguga_01g00370	2	0
TpMuguga_01g00370	3	0
TpMuguga_01g00370	4	0
TpMuguga_01g00370	5	0
TpMuguga_01g00370	6	0
TpMuguga_01g00370	7	0
TpMuguga_01g00370	8	0
TpMuguga_01g00370	9	0
TpMuguga_01g00370	10	0
TpMuguga_01g02775	1	0
TpMuguga_01g02775	2	0
TpMuguga_01g02775	3	0
TpMuguga_01g02775	4	0
TpMuguga_01g02775	5	0
TpMuguga_01g02775	6	0
TpMuguga_01g02775	7	0
TpMuguga_01g00373	1	0
TpMuguga_01g00374	1	0
TpMuguga_01g00374	2	0
TpMuguga_01g00374	3	0
TpMuguga_01g00374	4	0
TpMuguga_01g00374	5	0
TpMuguga_01g00374	6	0
TpMuguga_01g00374	7	0
TpMuguga_01g00374	8	0
TpMuguga_01g00374	9	0
TpMuguga_01g00374	10	0
TpMuguga_01g00375	1	0
TpMuguga_01g00375	2	0
TpMuguga_01g00375	3	0
TpMuguga_01g00375	4	0
TpMuguga_01g00375	5	0
TpMuguga_01g00375	6	0.636364
TpMuguga_01g00377	1	0.388601
TpMuguga_01g00377	2	0
TpMuguga_01g00377	3	0
TpMuguga_01g00377	4	0.0932642
TpMuguga_01g00377	5	0.217617
TpMuguga_01g00377	6	0.73057
TpMuguga_01g00377	7	2.06736
TpMuguga_01g00377	8	4.32124
TpMuguga_01g00376	1	0
TpMuguga_01g00376	2	0
TpMuguga_01g00376	3	0
TpMuguga_01g00380	1	0
TpMuguga_01g00381	1	0
TpMuguga_01g00381	2	0
TpMuguga_01g00382	1	0
TpMuguga_01g00382	2	0
TpMuguga_01g02460	1	0
TpMuguga_01g00385	1	0
TpMuguga_01g00385	2	0
TpMuguga_01g00385	3	0.266667
TpMuguga_01g00386	1	0
TpMuguga_01g00386	2	0.108911
TpMuguga_01g00386	3	0
TpMuguga_01g00386	4	0.290429
TpMuguga_01g00386	5	0
TpMuguga_01g00386	6	0
TpMuguga_01g00386	7	0
TpMuguga_01g00386	8	0
TpMuguga_01g00386	9	0
TpMuguga_01g00386	10	0
TpMuguga_01g02475	1	0
TpMuguga_01g02475	2	0
TpMuguga_01g02475	3	0
TpMuguga_01g02475	4	0
TpMuguga_01g02475	5	0
TpMuguga_01g02475	6	0
TpMuguga_01g02475	7	0
TpMuguga_01g02475	8	0
TpMuguga_01g02475	9	0
TpMuguga_01g02475	10	0
TpMuguga_01g02475	11	0
TpMuguga_01g00389	1	0
TpMuguga_01g00389	2	0
TpMuguga_01g00390	1	0
TpMuguga_01g00390	2	0
TpMuguga_01g00390	3	0
TpMuguga_01g00390	4	1.42857
TpMuguga_01g00391	1	0.130435
TpMuguga_01g00391	2	0.244565
TpMuguga_01g00394	1	0
TpMuguga_01g00394	2	0
TpMuguga_01g00394	3	0
TpMuguga_01g00394	4	0
TpMuguga_01g00394	5	0
TpMuguga_01g00395	1	0.930233
TpMuguga_01g00395	2	0.930233
TpMuguga_01g00395	3	0
TpMuguga_01g00397	1	0.056338
TpMuguga_01g00398	1	1
TpMuguga_01g00398	2	14
TpMuguga_01g00398	3	0
TpMuguga_01g00399	1	10.625
TpMuguga_01g00399	2	1.875
TpMuguga_01g00399	3	0
TpMuguga_01g00399	4	3.75
TpMuguga_01g00400	1	0
TpMuguga_01g00400	2	0
TpMuguga_01g00400	3	0
TpMuguga_01g00400	4	0
TpMuguga_01g00400	5	0
TpMuguga_01g00400	6	0
TpMuguga_01g00401	1	0
TpMuguga_01g00402	1	0
TpMuguga_01g00403	1	3.2
TpMuguga_01g00403	2	0
TpMuguga_01g00403	3	0
TpMuguga_01g00405	1	0
TpMuguga_01g00405	2	0
TpMuguga_01g00405	3	0
TpMuguga_01g02525	1	0
TpMuguga_01g02525	2	0
TpMuguga_01g02525	3	0
TpMuguga_01g02525	4	0
TpMuguga_01g02525	5	0
TpMuguga_01g00409	1	0
TpMuguga_01g00410	1	0
TpMuguga_01g00410	2	0
TpMuguga_01g02735	1	0
TpMuguga_01g02735	2	0
TpMuguga_01g02735	3	0
TpMuguga_01g02735	4	0
TpMuguga_01g02735	5	0
TpMuguga_01g02735	6	0
TpMuguga_01g02735	7	0
TpMuguga_01g02735	8	0
TpMuguga_01g02735	9	0
TpMuguga_01g02735	10	0
TpMuguga_01g00413	1	0.727273
TpMuguga_01g00414	1	0
TpMuguga_01g00414	2	2
TpMuguga_01g00414	3	0
TpMuguga_01g00414	4	0
TpMuguga_01g00414	5	0
TpMuguga_01g02865	1	0
TpMuguga_01g02865	2	0
TpMuguga_01g02865	3	0
TpMuguga_01g02865	4	0
TpMuguga_01g02865	5	0
TpMuguga_01g02865	6	0
TpMuguga_01g02865	7	0
TpMuguga_01g02865	8	0
TpMuguga_01g02865	9	0
TpMuguga_01g02865	10	0
TpMuguga_01g02040	1	0
TpMuguga_01g02325	1	0.631579
TpMuguga_01g02325	2	0
TpMuguga_01g02830	1	3.74503
TpMuguga_01g02830	2	0.238411
TpMuguga_01g00422	1	0
TpMuguga_01g00422	2	0
TpMuguga_01g00422	3	0
TpMuguga_01g00422	4	0
TpMuguga_01g00422	5	0
TpMuguga_01g00422	6	2.82353
TpMuguga_01g00422	7	12.2353
TpMuguga_01g00421	1	0.0830189
TpMuguga_01g02800	1	0
TpMuguga_01g02800	2	2.23026
TpMuguga_01g00426	1	0
TpMuguga_01g00425	1	0.363636
TpMuguga_01g00425	2	0.727273
TpMuguga_01g00425	3	0.727273
TpMuguga_01g02125	1	0
TpMuguga_01g02125	2	0
TpMuguga_01g00430	1	0
TpMuguga_01g00430	2	0
TpMuguga_01g00430	3	0
TpMuguga_01g00432	1	6
TpMuguga_01g00432	2	0
TpMuguga_01g00432	3	0
TpMuguga_01g00432	4	48
TpMuguga_01g00432	5	30
TpMuguga_01g00433	1	12
TpMuguga_01g00434	1	0
TpMuguga_01g00434	2	0
TpMuguga_01g00434	3	0
TpMuguga_01g00435	1	2.66667
TpMuguga_01g00436	1	0
TpMuguga_01g00436	2	0
TpMuguga_01g00437	1	0.357143
TpMuguga_01g02100	1	0
TpMuguga_01g02100	2	0
TpMuguga_01g02100	3	0
TpMuguga_01g02100	4	0.125
TpMuguga_01g02100	5	0
TpMuguga_01g02100	6	0.875
TpMuguga_01g00440	1	0
TpMuguga_01g00440	2	0
TpMuguga_01g00440	3	0
TpMuguga_01g00440	4	0
TpMuguga_01g00440	5	0
TpMuguga_01g00440	6	0
TpMuguga_01g00440	7	0.326019
TpMuguga_01g00439	1	0
TpMuguga_01g00439	2	0
TpMuguga_01g00439	3	0
TpMuguga_01g00439	4	0
TpMuguga_01g00439	5	0
TpMuguga_01g00439	6	0
TpMuguga_01g02470	1	0
TpMuguga_01g00443	1	0.143678
TpMuguga_01g00443	2	0
TpMuguga_01g00443	3	1.14943
TpMuguga_01g00443	4	0.603448
TpMuguga_01g00445	1	0
TpMuguga_01g00445	2	0.170886
TpMuguga_01g00445	3	0.028481
TpMuguga_01g00445	4	0
TpMuguga_01g00445	5	0
TpMuguga_01g00445	6	0
TpMuguga_01g00445	7	0
TpMuguga_01g00445	8	0.626582
TpMuguga_01g00444	1	0
TpMuguga_01g00444	2	6.5
TpMuguga_01g00444	3	1.18182
TpMuguga_01g00444	4	4.13636
TpMuguga_01g00444	5	7.68182
TpMuguga_01g00444	6	3.54545
TpMuguga_01g00444	7	0.590909
TpMuguga_01g00444	8	1.77273
TpMuguga_01g00444	9	2.95455
TpMuguga_01g00444	10	2.36364
TpMuguga_01g00444	11	3.54545
TpMuguga_01g00444	12	0.590909
TpMuguga_01g01232	1	0.0784314
TpMuguga_01g01232	2	0.215686
TpMuguga_01g01233	1	0.0160643
TpMuguga_01g00456	1	0
TpMuguga_01g00456	2	0
TpMuguga_01g00456	3	0
TpMuguga_01g00456	4	0
TpMuguga_01g00456	5	0
TpMuguga_01g00456	6	0
TpMuguga_01g00456	7	0
TpMuguga_01g00456	8	0
TpMuguga_01g02000	1	3.375
TpMuguga_01g02000	2	0
TpMuguga_01g02000	3	0
TpMuguga_01g02000	4	0
TpMuguga_01g02000	5	0
TpMuguga_01g00459	1	9.5
TpMuguga_01g00459	2	0
TpMuguga_01g00459	3	0
TpMuguga_01g00459	4	0
TpMuguga_01g00461	1	0
TpMuguga_01g00466	1	0.866667
TpMuguga_01g00468	1	0
TpMuguga_01g00468	2	9
TpMuguga_01g00468	3	0
TpMuguga_01g00468	4	0
TpMuguga_01g00468	5	0
TpMuguga_01g00468	6	0
TpMuguga_01g00468	7	0
TpMuguga_01g00468	8	0
TpMuguga_01g02430	1	0
TpMuguga_01g02430	2	0
TpMuguga_01g02490	1	0.271186
TpMuguga_01g02490	2	1.28814
TpMuguga_01g02490	3	1.18644
TpMuguga_01g00471	1	0
TpMuguga_01g00471	2	0
TpMuguga_01g00471	3	0
TpMuguga_01g00471	4	5
TpMuguga_01g00472	1	0
TpMuguga_01g00472	2	0
TpMuguga_01g00472	3	0
TpMuguga_01g00473	1	0
TpMuguga_01g00473	2	0
TpMuguga_01g00473	3	0
TpMuguga_01g00473	4	0
TpMuguga_01g00474	1	4
TpMuguga_01g00474	2	0
TpMuguga_01g00474	3	0
TpMuguga_01g00475	1	0
TpMuguga_01g00475	2	0
TpMuguga_01g00475	3	0
TpMuguga_01g00475	4	0
TpMuguga_01g00475	5	0
TpMuguga_01g00476	1	0.5
TpMuguga_01g00476	2	0
TpMuguga_01g00477	1	1.87879
TpMuguga_01g00480	1	0
TpMuguga_01g00480	2	0
TpMuguga_01g00480	3	0
TpMuguga_01g00481	1	1.58824
TpMuguga_01g00484	1	0
TpMuguga_01g00484	2	2.5
TpMuguga_01g00484	3	0
TpMuguga_01g00484	4	0
TpMuguga_01g02390	1	0.833333
TpMuguga_01g02390	2	0
TpMuguga_01g02390	3	0
TpMuguga_01g02390	4	0
TpMuguga_01g00488	1	0
TpMuguga_01g00488	2	0
TpMuguga_01g00488	3	0
TpMuguga_01g00489	1	0.277778
TpMuguga_01g00490	1	0
TpMuguga_01g00490	2	0
TpMuguga_01g00490	3	0
TpMuguga_01g02135	1	0
TpMuguga_01g00495	1	0
TpMuguga_01g00495	2	0.133333
TpMuguga_01g00495	3	0.133333
TpMuguga_01g00496	1	0
TpMuguga_01g00496	2	0
TpMuguga_01g00496	3	1
TpMuguga_01g00496	4	13
TpMuguga_01g00496	5	4.5
TpMuguga_01g00496	6	1.5
TpMuguga_01g00496	7	2
TpMuguga_01g00496	8	2.5
TpMuguga_01g00496	9	0
TpMuguga_01g00496	10	0
TpMuguga_01g00496	11	0
TpMuguga_01g00498	1	0
TpMuguga_01g00499	1	0
TpMuguga_01g00499	2	0.631579
TpMuguga_01g00499	3	0
TpMuguga_01g00499	4	0
TpMuguga_01g00499	5	0
TpMuguga_01g00499	6	0
TpMuguga_01g00499	7	0
TpMuguga_01g00499	8	0
TpMuguga_01g00499	9	0
TpMuguga_01g00499	10	9.47368
TpMuguga_01g00499	11	0.631579
TpMuguga_01g00500	1	1.56716
TpMuguga_01g00500	2	0.19403
TpMuguga_01g00501	1	0
TpMuguga_01g00501	2	0
TpMuguga_01g00502	1	0
TpMuguga_01g00503	1	0
TpMuguga_01g00503	2	0
TpMuguga_01g00503	3	0
TpMuguga_01g00503	4	0
TpMuguga_01g00503	5	0
TpMuguga_01g00504	1	0
TpMuguga_01g00504	2	1.03125
TpMuguga_01g00504	3	0
TpMuguga_01g00504	4	0
TpMuguga_01g00504	5	0
TpMuguga_01g00504	6	1.71875
TpMuguga_01g00504	7	0
TpMuguga_01g00504	8	0
TpMuguga_01g00504	9	0.6875
TpMuguga_01g00504	10	1.03125
TpMuguga_01g00506	1	1.40541
TpMuguga_01g00506	2	0
TpMuguga_01g00506	3	0
TpMuguga_01g00507	1	0
TpMuguga_01g00507	2	0
TpMuguga_01g00507	3	0
TpMuguga_01g00508	1	0
TpMuguga_01g00509	1	0
TpMuguga_01g00509	2	0
TpMuguga_01g00509	3	0
TpMuguga_01g00509	4	0.111111
TpMuguga_01g00509	5	0
TpMuguga_01g00509	6	0.5
TpMuguga_01g02850	1	0
TpMuguga_01g02755	1	0.164706
TpMuguga_01g02755	2	0
TpMuguga_01g02755	3	0
TpMuguga_01g02755	4	0
TpMuguga_01g02755	5	0.263529
TpMuguga_01g02755	6	4.59529
TpMuguga_01g00512	1	1.91111
TpMuguga_01g00512	2	0
TpMuguga_01g00511	1	0
TpMuguga_01g00511	2	0
TpMuguga_01g00513	1	0
TpMuguga_01g00513	2	7.8
TpMuguga_01g00514	1	3.57143
TpMuguga_01g00514	2	1.42857
TpMuguga_01g00514	3	0.47619
TpMuguga_01g00514	4	0
TpMuguga_01g00515	1	0
TpMuguga_01g00515	2	0
TpMuguga_01g00515	3	0
TpMuguga_01g00515	4	0
TpMuguga_01g00515	5	0
TpMuguga_01g00515	6	9.91667
TpMuguga_01g00515	7	0
TpMuguga_01g00515	8	0
TpMuguga_01g00515	9	0
TpMuguga_01g00515	10	0
TpMuguga_01g00515	11	2.33333
TpMuguga_01g00515	12	8.75
TpMuguga_01g00515	13	4.66667
TpMuguga_01g00516	1	0
TpMuguga_01g00517	1	0
TpMuguga_01g00517	2	0
TpMuguga_01g00517	3	20
TpMuguga_01g00518	1	0
TpMuguga_01g00518	2	0
TpMuguga_01g00518	3	0
TpMuguga_01g00518	4	0
TpMuguga_01g00518	5	0
TpMuguga_01g00518	6	0
TpMuguga_01g00518	7	0
TpMuguga_01g00518	8	0
TpMuguga_01g00518	9	0
TpMuguga_01g02640	1	0
TpMuguga_01g02640	2	0
TpMuguga_01g02640	3	0
TpMuguga_01g00520	1	0
TpMuguga_01g00520	2	0
TpMuguga_01g00520	3	0
TpMuguga_01g00520	4	7.14085
TpMuguga_01g00520	5	2.56338
TpMuguga_01g00520	6	0.183099
TpMuguga_01g00520	7	0
TpMuguga_01g00520	8	0
TpMuguga_01g00520	9	0
TpMuguga_01g00520	10	0
TpMuguga_01g00520	11	0.457746
TpMuguga_01g00520	12	1.83099
TpMuguga_01g00522	1	0
TpMuguga_01g00522	2	0
TpMuguga_01g00523	1	0.726804
TpMuguga_01g00523	2	0.937113
TpMuguga_01g00524	1	0
TpMuguga_01g00524	2	3.75
TpMuguga_01g00525	1	0
TpMuguga_01g02250	1	0
TpMuguga_01g00526	1	0
TpMuguga_01g00527	1	0
TpMuguga_01g00527	2	0
TpMuguga_01g00527	3	1.21739
TpMuguga_01g00528	1	0
TpMuguga_01g00528	2	0
TpMuguga_01g00528	3	0
TpMuguga_01g00529	1	0.765987
TpMuguga_01g00529	2	0
TpMuguga_01g00530	1	0.314607
TpMuguga_01g00532	1	0
TpMuguga_01g00532	2	0.7
TpMuguga_01g00534	1	0
TpMuguga_01g00534	2	0
TpMuguga_01g00535	1	0.620192
TpMuguga_01g00535	2	0.0288462
TpMuguga_01g00536	1	9
TpMuguga_01g00536	2	0
TpMuguga_01g00539	1	0
TpMuguga_01g00542	1	0
TpMuguga_01g00542	2	0
TpMuguga_01g00543	1	0.816327
TpMuguga_01g00543	2	0.816327
TpMuguga_01g00543	3	1.93878
TpMuguga_01g00543	4	1.63265
TpMuguga_01g00544	1	0
TpMuguga_01g00544	2	0
TpMuguga_01g00544	3	2.63889
TpMuguga_01g00544	4	0.694444
TpMuguga_01g00544	5	0.694444
TpMuguga_01g00544	6	2.77778
TpMuguga_01g00544	7	2.63889
TpMuguga_01g00544	8	3.05556
TpMuguga_01g00544	9	0
TpMuguga_01g00544	10	0
TpMuguga_01g00544	11	0
TpMuguga_01g00544	12	0
TpMuguga_01g00544	13	1.38889
TpMuguga_01g00544	14	0.833333
TpMuguga_01g00545	1	0
TpMuguga_01g00545	2	0
TpMuguga_01g00546	1	0.000486381
TpMuguga_01g01229	1	1.6
TpMuguga_01g02515	1	0
TpMuguga_01g00552	1	0
TpMuguga_01g00552	2	0
TpMuguga_01g00553	1	0.666667
TpMuguga_01g00554	1	0.611111
TpMuguga_01g00554	2	0.740741
TpMuguga_01g00557	1	0.0181159
TpMuguga_01g00557	2	0
TpMuguga_01g00557	3	0
TpMuguga_01g00557	4	0
TpMuguga_01g00556	1	0
TpMuguga_01g00556	2	0.01404
TpMuguga_01g00556	3	0
TpMuguga_01g00556	4	0
TpMuguga_01g00555	1	0.214187
TpMuguga_01g00559	1	1.71429
TpMuguga_01g00559	2	0
TpMuguga_01g00560	1	0.714286
TpMuguga_01g00562	1	0.829268
TpMuguga_01g00563	1	1.84615
TpMuguga_01g00565	1	6.84
TpMuguga_01g00565	2	0
TpMuguga_01g00565	3	0.72
TpMuguga_01g00565	4	1.08
TpMuguga_01g00565	5	0
TpMuguga_01g00565	6	0.18
TpMuguga_01g00565	7	0
TpMuguga_01g00565	8	0
TpMuguga_01g00566	1	1.33002
TpMuguga_01g00566	2	1.46898
TpMuguga_01g00566	3	1.83623
TpMuguga_01g00568	1	0
TpMuguga_01g00568	2	0.0569395
TpMuguga_01g00568	3	0
TpMuguga_01g00567	1	0
TpMuguga_01g00567	2	0
TpMuguga_01g00567	3	0.274566
TpMuguga_01g00567	4	4.26301
TpMuguga_01g00569	1	0
TpMuguga_01g00569	2	0
TpMuguga_01g00569	3	0
TpMuguga_01g00569	4	1.43478
TpMuguga_01g00569	5	0
TpMuguga_01g00569	6	0
TpMuguga_01g00569	7	0
TpMuguga_01g00569	8	0
TpMuguga_01g00569	9	0.956522
TpMuguga_01g00569	10	6.21739
TpMuguga_01g00570	1	0
TpMuguga_01g00570	2	0
TpMuguga_01g02555	1	0
TpMuguga_01g00573	1	0.0655738
TpMuguga_01g02580	1	1.27059
TpMuguga_01g00574	1	0.11436
TpMuguga_01g00574	2	0.0199033
TpMuguga_01g00575	1	0
TpMuguga_01g02270	1	0
TpMuguga_01g02010	1	0
TpMuguga_01g02010	2	0.535135
TpMuguga_01g02820	1	0
TpMuguga_01g01230	1	0.465116
TpMuguga_01g01230	2	0
TpMuguga_01g01230	3	0
TpMuguga_01g01230	4	0
TpMuguga_01g01230	5	0
TpMuguga_01g01230	6	10.6977
TpMuguga_01g01230	7	21.6279
TpMuguga_01g01230	8	0
TpMuguga_01g01230	9	3.02326
TpMuguga_01g02360	1	0
TpMuguga_01g02360	2	0
TpMuguga_01g02360	3	0
TpMuguga_01g01231	1	0
TpMuguga_01g01231	2	0
TpMuguga_01g01231	3	1
TpMuguga_01g00578	1	0
TpMuguga_01g00578	2	0
TpMuguga_01g00580	1	0
TpMuguga_01g02210	1	1.16667
TpMuguga_01g00581	1	0
TpMuguga_01g00581	2	0
TpMuguga_01g00582	1	0
TpMuguga_01g00582	2	0
TpMuguga_01g00582	3	0
TpMuguga_01g00582	4	0
TpMuguga_01g00582	5	0.893617
TpMuguga_01g00582	6	0
TpMuguga_01g00582	7	0
TpMuguga_01g00582	8	0.893617
TpMuguga_01g00582	9	3.57447
TpMuguga_01g00582	10	0
TpMuguga_01g00582	11	0
TpMuguga_01g00582	12	0
TpMuguga_01g00582	13	3.87234
TpMuguga_01g00584	1	0
TpMuguga_01g00584	2	0
TpMuguga_01g00584	3	0
TpMuguga_01g00584	4	0
TpMuguga_01g00585	1	0.714286
TpMuguga_01g00585	2	0
TpMuguga_01g00585	3	0
TpMuguga_01g00585	4	0
TpMuguga_01g00587	1	0
TpMuguga_01g00587	2	0
TpMuguga_01g00587	3	0
TpMuguga_01g00588	1	0
TpMuguga_01g00588	2	0
TpMuguga_01g00588	3	0
TpMuguga_01g00589	1	0
TpMuguga_01g00589	2	0
TpMuguga_01g00589	3	0
TpMuguga_01g02835	1	0
TpMuguga_01g02835	2	0
TpMuguga_01g02835	3	0
TpMuguga_01g02835	4	0
TpMuguga_01g02835	5	0
TpMuguga_01g02835	6	0
TpMuguga_01g00594	1	0.218212
TpMuguga_01g00594	2	0
TpMuguga_01g00594	3	0.723544
TpMuguga_01g00594	4	0.844135
TpMuguga_01g00594	5	0.114848
TpMuguga_01g00594	6	0.0114848
TpMuguga_01g00595	1	0
TpMuguga_01g00595	2	0
TpMuguga_01g00595	3	15
TpMuguga_01g00595	4	0
TpMuguga_01g00596	1	0
TpMuguga_01g00596	2	0
TpMuguga_01g00596	3	0
TpMuguga_01g00596	4	0
TpMuguga_01g00596	5	0
TpMuguga_01g00596	6	3.53846
TpMuguga_01g00597	1	0
TpMuguga_01g00597	2	0
TpMuguga_01g00598	1	0
TpMuguga_01g00598	2	0
TpMuguga_01g00598	3	0.569106
TpMuguga_01g00598	4	2.6748
TpMuguga_01g00598	5	0.227642
TpMuguga_01g00598	6	0
TpMuguga_01g02510	1	0
TpMuguga_01g02510	2	0
TpMuguga_01g02510	3	0
TpMuguga_01g02510	4	0
TpMuguga_01g02510	5	0
TpMuguga_01g02510	6	0
TpMuguga_01g02510	7	0
TpMuguga_01g02510	8	0
TpMuguga_01g00601	1	0.972763
TpMuguga_01g00601	2	1.08949
TpMuguga_01g00601	3	1.38132
TpMuguga_01g00601	4	1.49805
TpMuguga_01g00601	5	1.07004
TpMuguga_01g00601	6	2.47082
TpMuguga_01g00601	7	2.99611
TpMuguga_01g00601	8	1.05058
TpMuguga_01g00601	9	4.66926
TpMuguga_01g00602	1	0.0582878
TpMuguga_01g00606	1	1.125
TpMuguga_01g00622	1	0
TpMuguga_01g00622	2	0
TpMuguga_01g00622	3	0.2
TpMuguga_01g00622	4	6.6
TpMuguga_01g00624	1	1.16364
TpMuguga_01g00624	2	0.290909
TpMuguga_01g00624	3	0.0727273
TpMuguga_01g00625	1	0
TpMuguga_01g00625	2	0
TpMuguga_01g00625	3	0
TpMuguga_01g00625	4	0
TpMuguga_01g00626	1	0
TpMuguga_01g00626	2	0
TpMuguga_01g00626	3	0
TpMuguga_01g00626	4	0.0549954
TpMuguga_01g02825	1	0.00229095
TpMuguga_01g02825	2	0.0412371
TpMuguga_01g02825	3	0.00687285
TpMuguga_01g00630	1	0
TpMuguga_01g00630	2	0
TpMuguga_01g00630	3	0
TpMuguga_01g00632	1	0.9
TpMuguga_01g00632	2	0
TpMuguga_01g00633	1	0
TpMuguga_01g00633	2	0
TpMuguga_01g00633	3	0
TpMuguga_01g00633	4	0
TpMuguga_01g00634	1	0.249201
TpMuguga_01g00634	2	0.0958466
TpMuguga_01g00634	3	0.325879
TpMuguga_01g00634	4	0.0958466
TpMuguga_01g00634	5	0.0766773
TpMuguga_01g00635	1	1.2963
TpMuguga_01g00635	2	0.246914
TpMuguga_01g00635	3	0.679012
TpMuguga_01g00635	4	0.185185
TpMuguga_01g00635	5	0.555556
TpMuguga_01g00635	6	0.679012
TpMuguga_01g00635	7	0
TpMuguga_01g00635	8	0
TpMuguga_01g00635	9	1.48148
TpMuguga_01g02540	1	0
TpMuguga_01g02220	1	0
TpMuguga_01g02220	2	0
TpMuguga_01g02220	3	0
TpMuguga_01g02225	1	0
TpMuguga_01g02225	2	0
TpMuguga_01g02225	3	0
TpMuguga_01g02225	4	0
TpMuguga_01g02225	5	0
TpMuguga_01g00639	1	0
TpMuguga_01g00639	2	9.33333
TpMuguga_01g00639	3	0
TpMuguga_01g00639	4	0
TpMuguga_01g00639	5	0
TpMuguga_01g00639	6	2.33333
TpMuguga_01g00641	1	2.5
TpMuguga_01g00641	2	0
TpMuguga_01g00641	3	0
TpMuguga_01g00641	4	0
TpMuguga_01g00642	1	0
TpMuguga_01g00642	2	3.81818
TpMuguga_01g00642	3	0
TpMuguga_01g00642	4	1.63636
TpMuguga_01g00642	5	0.545455
TpMuguga_01g02450	1	0
TpMuguga_01g02450	2	0
TpMuguga_01g02450	3	0
TpMuguga_01g02450	4	0
TpMuguga_01g02450	5	0
TpMuguga_01g02450	6	0
TpMuguga_01g02450	7	0
TpMuguga_01g02450	8	0
TpMuguga_01g02450	9	0
[truncated: 10,526 more rows]
